# Supplementary material for: DNA Methyltransferase HsdM Induce Drug Resistance on Mycobacterium tuberculosis via Multiple Effects
Source: Antibiotics (Basel). 2021 Dec 16;10(12):1544. doi: 10.3390/antibiotics10121544 (PMC8698436; doi:10.3390/antibiotics10121544)
Supplement: Supplementary file 1 [file antibiotics-10-01544-s001.zip]

Archive with 1 entries (1 files):
- antibiotics-1470069-supplementary.xlsx
