# Supplementary material for: DNA Methyltransferase HsdM Induce Drug Resistance on Mycobacterium tuberculosis via Multiple Effects
Source: Antibiotics (Basel). 2021 Dec 16;10(12):1544. doi: 10.3390/antibiotics10121544 (PMC8698436; doi:10.3390/antibiotics10121544)
Supplement: Supplementary file 1 [file antibiotics-10-01544-s001.zip › antibiotics-1470069-supplementary.xlsx]

## Sheet: Table S1
Table S1 The susceptibility of tested drugs in bacterial strains used in this study
Column1	INH	SM	EMB	RIF	CPM	AmK	PAS	LFX
H37Rv	S	S	S	S	S	S	S	S
M. tuberculosis 11495	R	R	R	R	R	R	R	R
M. tuberculosis 10167	R	R	R	R	R	R	R	R
M. tuberculosis 11776	R	R	R	R	S	R	R	R
M. tuberculosis 11826	R	R	R	R	S	R	S	R
M. tuberculosis 12052	S	S	S	S	S	S	S	S
M. tuberculosis 12058	S	S	S	S	S	S	S	S
INH, isoniazid; SM, streptomycin; EMB, ethambutol; RIF, rifampicin; CPM, Caprecmycin; AmK, amikacin; PAS, para-amniosalicylic acid; LFX, levofloxacin
Susceptbility to certain drugs was tested by the agar dilution method in clinic with the concentrations of 1μg/ml for INH, 10μg/ml for SM,5 μg/ml for EMB, 50 μg/ml for RIF, 40 μg/ml for CPM, 5 μg/ml for Amk, 1 μg/ml for PAS and 5 μg/ml for LFX..

## Sheet: Table S2
Table S2 Primers used in this study
Name	5’-3’	Purpose
hsdMLL	TTTTTTTTCCATAAATTGG GAATCCAGGTCGAAGCCGTC	hsdM gene knockout
hsdMRL	TTTTTTTTCCATAGATTGG TGGATGGAAAACCTTGCGGT	hsdM gene knockout
hsdMRR	TTTTTTTTCCATCTTTTGG GCGAACTTGGCTTCCAGCTT	hsdM gene knockout
hsdMInL	AATCCAACACTCGGTGGGAC	identification of hsdM gene knockout
hsdMInR	GCCAGGTCTCCTCAATGCTT	identification of hsdM gene knockout
gyrA-qP-F	CGCGGAGTTGTTGAGGTAG	qRT-PCR
gyrA-qP-R	TGTTCGGCGATCGAAGTGAT	qRT-PCR
acs-qP-F	CTACCTGCCGTTGATCCCTG	qRT-PCR
acs-qP-R	CCGCCGAAAACAACGCTATG	qRT-PCR
CtaE-qP-F	GTCCTGATTGCCTCGTCGTT	qRT-PCR
CtaE-qP-R	CAGGCCCATCAGGAATGTG	qRT-PCR
nuoI-qP-F	CCTGGAGAAATGCATCGGCT	qRT-PCR
nuoI-qP-R	GAAAACCGCTCCTCTTCGGT	qRT-PCR
eccB3-qP-F	CTACGCCCTGAAAGACTCGG	qRT-PCR
eccB3-qP-R	CAGACCATAGGAGTTGTTGTT	qRT-PCR
TbrpoDqF	TGATGACCGAGCTTAGCGAG	qRT-PCR
TbrpoDqR	TTGGCTTCCAGCAGATGGTT	qRT-PCR
Tb-katG-qR	TGGCTTCCTTGCCCCAATAG	qRT-PCR
Rv0608-qF	GCTCTTGGCTATCGGCCAC	qRT-PCR
vapB28-qR	TCGTCATACAGCAGAGCATCG	qRT-PCR
embB-qF	ACCACGCTGAAACTGCTG	qRT-PCR
embB-qR	GTAGCCCGAGTCGCCGAC	qRT-PCR
lprG-qF	GGGACTGTCTCTGAAGACGC	qRT-PCR
LprG-qR	GTTCTGGCCGTTGATGGTAT	qRT-PCR

## Sheet: Table S3
Table S3 SNPs identified in the sequenced M. tuberculosis strains
#CHROM	POS	ID	REF	ALT	H37Rv_NC_000962.3.fasta.ref	10167_final.fasta	11495.fasta	11776_final.fasta	11826_final.fasta	12052_final.fasta			H37Rv_NC_018143.1.fasta	Rv.fasta	ds12058_final.fasta	# loc_global	loc_on_CDS	loc_on_prot	NT_other	NT_this	codon_other	codon_this	AA_other	AA_this	synonymity	gene	gene_product	gene_note
gi|448814763|ref|NC_000962.3|	769	CCGCAAGGTC.GCATTCAAAC	G	A	0	0	0	0	1	0			0	0	0	769	769	257	G	A	GCA	ACA	A	T	NON	Rv0001;dnaA	Chromosomal replication initiator protein DnaA	Rv0001, (MT0001, MTV029.01, P49993), len: 507 aa. dnaA, chromosomal replication initiator protein (see citations below), equivalent to other Mycobacterial chromosomal replication initiator proteins. Also highly similar to others except in N-terminus e.g. Q9ZH75|DNAA_STRCH chromosomal replication initiator protein from Streptomyces chrysomallus (624 aa). Contains PS00017 ATP/GTP-binding site motif…
gi|448814763|ref|NC_000962.3|	920	TCTGACCGCC.CACCCAAGCA	C	G	0	0	1	0	0	0			0	0	0	920	920	307	C	G	CCA	CGA	P	R	NON	Rv0001;dnaA	Chromosomal replication initiator protein DnaA	Rv0001, (MT0001, MTV029.01, P49993), len: 507 aa. dnaA, chromosomal replication initiator protein (see citations below), equivalent to other Mycobacterial chromosomal replication initiator proteins. Also highly similar to others except in N-terminus e.g. Q9ZH75|DNAA_STRCH chromosomal replication initiator protein from Streptomyces chrysomallus (624 aa). Contains PS00017 ATP/GTP-binding site motif…
gi|448814763|ref|NC_000962.3|	1977	CGTCATGGGC.ATTCGTCGTT	A	G	0	1	1	1	1	1			0	0	1	1977			A	G
gi|448814763|ref|NC_000962.3|	4013	CAGTCAGATA.TCGATCGGCA	T	C	0	1	1	1	1	1			0	0	1	4013	734	245	T	C	ATC	ACC	I	T	NON	Rv0003;recF	DNA replication and repair protein RecF (single-strand DNA binding protein)	Rv0003, (MTCY10H4.01), len: 385 aa. RecF, DNA replication and repair protein (see citations below),equivalent to other mycobacterial DNA replication and repair proteins. Also highly similar to many others. Contains PS00017 ATP/GTP-binding site motif A (P-loop),PS00617 RecF protein signature 1, and PS00618 RecF protein signature 2. Belongs to the RecF family.
gi|448814763|ref|NC_000962.3|	5317	TGGAGGCCGT.CCGCAAACGT	C	A	0	0	0	1	0	0			0	0	0	5317	78	26	C	A	GTC	GTA	V	V	syn	Rv0005;gyrB	DNA gyrase (subunit B) GyrB (DNA topoisomerase (ATP-hydrolysing)) (DNA topoisomerase II) (type II DNA topoisomerase)	Rv0005, (MTCY10H4.03), len: 675 aa. GyrB, DNA gyrase subunit B (see citations below). Contains PS00177 DNA topoisomerase II signature. Belongs to the type II topoisomerase family. Start changed since first submission (-39 aa).
gi|448814763|ref|NC_000962.3|	7362	GGTTGACATC.GAGCAGGAGA	G	C	0	1	1	1	1	1			0	0	1	7362	61	21	G	C	GAG	CAG	E	Q	NON	Rv0006;gyrA	DNA gyrase (subunit A) GyrA (DNA topoisomerase (ATP-hydrolysing)) (DNA topoisomerase II) (type II DNA topoisomerase)	Rv0006, (MTCY10H4.04), len: 838 aa. GyrA, DNA gyrase subunit A (see citations below). Contains PS00018 EF-hand calcium-binding domain.
gi|448814763|ref|NC_000962.3|	7570	CACGGCGACG.CGTCGATCTA	C	T	0	0	0	1	1	0			0	0	0	7570	269	90	C	T	GCG	GTG	A	V	NON	Rv0006;gyrA	DNA gyrase (subunit A) GyrA (DNA topoisomerase (ATP-hydrolysing)) (DNA topoisomerase II) (type II DNA topoisomerase)	Rv0006, (MTCY10H4.04), len: 838 aa. GyrA, DNA gyrase subunit A (see citations below). Contains PS00018 EF-hand calcium-binding domain.
gi|448814763|ref|NC_000962.3|	7581	GTCGATCTAC.GACAGCCTGG	G	A	0	0	0	1	0	0			0	0	0	7581	280	94	G	A	GAC	AAC	D	N	NON	Rv0006;gyrA	DNA gyrase (subunit A) GyrA (DNA topoisomerase (ATP-hydrolysing)) (DNA topoisomerase II) (type II DNA topoisomerase)	Rv0006, (MTCY10H4.04), len: 838 aa. GyrA, DNA gyrase subunit A (see citations below). Contains PS00018 EF-hand calcium-binding domain.
gi|448814763|ref|NC_000962.3|	7582	TCGATCTACG.ACAGCCTGGT	A	G	0	1	1	0	0	0			0	0	0	7582	281	94	A	G	GAC	GGC	D	G	NON	Rv0006;gyrA	DNA gyrase (subunit A) GyrA (DNA topoisomerase (ATP-hydrolysing)) (DNA topoisomerase II) (type II DNA topoisomerase)	Rv0006, (MTCY10H4.04), len: 838 aa. GyrA, DNA gyrase subunit A (see citations below). Contains PS00018 EF-hand calcium-binding domain.
gi|448814763|ref|NC_000962.3|	7585	ATCTACGACA.GCCTGGTGCG	G	C	0	1	1	1	1	1			0	0	1	7585	284	95	G	C	AGC	ACC	S	T	NON	Rv0006;gyrA	DNA gyrase (subunit A) GyrA (DNA topoisomerase (ATP-hydrolysing)) (DNA topoisomerase II) (type II DNA topoisomerase)	Rv0006, (MTCY10H4.04), len: 838 aa. GyrA, DNA gyrase subunit A (see citations below). Contains PS00018 EF-hand calcium-binding domain.
gi|448814763|ref|NC_000962.3|	8452	CTGCGCAAGG.CAAACGAGCG	C	T	0	1	0	0	0	0			0	0	0	8452	1151	384	C	T	GCA	GTA	A	V	NON	Rv0006;gyrA	DNA gyrase (subunit A) GyrA (DNA topoisomerase (ATP-hydrolysing)) (DNA topoisomerase II) (type II DNA topoisomerase)	Rv0006, (MTCY10H4.04), len: 838 aa. GyrA, DNA gyrase subunit A (see citations below). Contains PS00018 EF-hand calcium-binding domain.
gi|448814763|ref|NC_000962.3|	8647	CTGGAACGCC.AGCGCATCAT	A	G	0	0	0	0	1	0			0	0	0	8647	1346	449	A	G	CAG	CGG	Q	R	NON	Rv0006;gyrA	DNA gyrase (subunit A) GyrA (DNA topoisomerase (ATP-hydrolysing)) (DNA topoisomerase II) (type II DNA topoisomerase)	Rv0006, (MTCY10H4.04), len: 838 aa. GyrA, DNA gyrase subunit A (see citations below). Contains PS00018 EF-hand calcium-binding domain.
gi|448814763|ref|NC_000962.3|	9304	TGTTCGGCCG.GCGACGACCT	G	A	0	1	1	1	1	1			0	0	1	9304	2003	668	G	A	GGC	GAC	G	D	NON	Rv0006;gyrA	DNA gyrase (subunit A) GyrA (DNA topoisomerase (ATP-hydrolysing)) (DNA topoisomerase II) (type II DNA topoisomerase)	Rv0006, (MTCY10H4.04), len: 838 aa. GyrA, DNA gyrase subunit A (see citations below). Contains PS00018 EF-hand calcium-binding domain.
gi|448814763|ref|NC_000962.3|	11820	TTCGCCTGTG.CAAGGCGGGG	C	G	0	1	1	1	1	1			0	0	1	11820			C	G
gi|448814763|ref|NC_000962.3|	11879	CGGCCTCAGG.AGCGCGGTTG	A	G	0	1	1	1	1	1			0	0	1	11879	433	145	A	G	TCC	CCC	S	P	NON	Rv0008c;	Possible membrane protein	Rv0008c, (MTCY10H4.07c), len: 145 aa. Possible membrane protein.
gi|448814763|ref|NC_000962.3|	13297	TCGTCGATTC.GGATGATCTT	G	T	0	0	0	1	0	0			0	0	0	13297	262	88	G	T	CGA	AGA	R	R	syn	Rv0010c;	Probable conserved membrane protein	Rv0010c, (MTCY10H4.10c), len: 141 aa. Probable conserved membrane protein. Belongs to superfamily DUF2581,conserved in the Actinomycetales. A core mycobacterial gene; conserved in mycobacterial strains (See Marmiesse et al., 2004).
gi|448814763|ref|NC_000962.3|	13589	CCACTGCAGA.CAAAGTTATC	C	T	0	0	0	1	0	0			0	0	0	13589			C	T
gi|448814763|ref|NC_000962.3|	14785	CCTCGGGTAC.TGCGAAGAAG	T	C	0	1	1	1	1	1			1	1	1	14785	697	233	T	C	TGC	CGC	C	R	NON	Rv0012;	Probable conserved membrane protein	Rv0012, (MTCY10H4.12), len: 262 aa. Probable conserved membrane protein. Belongs to superfamily DUF881. Contains probable N-terminal signal sequence.
gi|448814763|ref|NC_000962.3|	14861	CAGCCTGCAG.GCCCCTTGGA	G	T	0	1	1	1	1	1			0	0	1	14861	773	258	G	T	GGC	GTC	G	V	NON	Rv0012;	Probable conserved membrane protein	Rv0012, (MTCY10H4.12), len: 262 aa. Probable conserved membrane protein. Belongs to superfamily DUF881. Contains probable N-terminal signal sequence.
gi|448814763|ref|NC_000962.3|	15087	GTCCGGGTAC.CCCGGAGCGC	C	G	0	1	0	0	0	0			0	0	1	15087	174	58	C	G	ACC	ACG	T	T	syn	Rv0013;trpG	Possible anthranilate synthase component II TrpG (glutamine amidotransferase)	Rv0013, (MTCY10H4.13), len: 232 aa. Possible trpG,anthranilate synthase component II (glutamine amidotransferase). Contains PS00606 Beta-ketoacyl synthases active site; and PS00442 Glutamine amidotransferases class-I active site. Similarity to other type-1 glutamine amidotransferase domains. Note that previously known as pabA.
gi|448814763|ref|NC_000962.3|	15117	CGGTGAGTAT.CGTGCACGCG	C	G	0	1	1	1	1	1			0	0	1	15117	204	68	C	G	ATC	ATG	I	M	NON	Rv0013;trpG	Possible anthranilate synthase component II TrpG (glutamine amidotransferase)	Rv0013, (MTCY10H4.13), len: 232 aa. Possible trpG,anthranilate synthase component II (glutamine amidotransferase). Contains PS00606 Beta-ketoacyl synthases active site; and PS00442 Glutamine amidotransferases class-I active site. Similarity to other type-1 glutamine amidotransferase domains. Note that previously known as pabA.
gi|448814763|ref|NC_000962.3|	16119	TTGCTTGAAG.CGGCCGAATC	C	A	0	1	1	1	1	1			0	0	1	16119	1352	451	C	A	CGC	CTC	R	L	NON	Rv0014c;pknB	Transmembrane serine/threonine-protein kinase B PknB (protein kinase B) (STPK B)	Rv0014c, (MTCY10H4.14c), len: 626 aa. PknB,transmembrane serine/threonine-protein kinase (see citations below). Contains PS00107 Protein kinases ATP-binding region signature, and PS00108 Serine/Threonine protein kinases active-site signature. Contains Hank's kinase subdomain. Belongs to the Ser/Thr family of protein kinases. Experimental studies show evidence of auto-phosphorylation on serine/thr…
gi|448814763|ref|NC_000962.3|	16310	CCGGCTTCTG.CAAGGTGCGG	C	T	0	0	1	0	0	0			0	0	0	16310	1161	387	C	T	TTG	TTA	L	L	syn	Rv0014c;pknB	Transmembrane serine/threonine-protein kinase B PknB (protein kinase B) (STPK B)	Rv0014c, (MTCY10H4.14c), len: 626 aa. PknB,transmembrane serine/threonine-protein kinase (see citations below). Contains PS00107 Protein kinases ATP-binding region signature, and PS00108 Serine/Threonine protein kinases active-site signature. Contains Hank's kinase subdomain. Belongs to the Ser/Thr family of protein kinases. Experimental studies show evidence of auto-phosphorylation on serine/thr…
gi|448814763|ref|NC_000962.3|	17589	CGCGGGCTAG.CATCAGTCCC	C	G	0	0	0	0	0	0			0	0	0	17589	1174	392	C	G	GCT	CCT	A	P	NON	Rv0015c;pknA	Transmembrane serine/threonine-protein kinase A PknA (protein kinase A) (STPK A)	Rv0015c, (MTCY10H4.15c), len: 431 aa. PknA,transmembrane serine/threonine-protein kinase,magnesium/manganese dependent (see citations below). Contains PS00108 Serine/Threonine protein kinases active-site signature. Contains Hank's kinase subdomain. Belongs to the Ser/Thr family of protein kinases. It has been shown that sodium orthovanadate inhibits the activity of the enzyme in vitro.
gi|448814763|ref|NC_000962.3|	17654	CGTCGGTGCC.TGCTGCGGGC	T	G	0	1	1	1	1	1			0	0	1	17654	1109	370	T	G	CAG	CCG	Q	P	NON	Rv0015c;pknA	Transmembrane serine/threonine-protein kinase A PknA (protein kinase A) (STPK A)	Rv0015c, (MTCY10H4.15c), len: 431 aa. PknA,transmembrane serine/threonine-protein kinase,magnesium/manganese dependent (see citations below). Contains PS00108 Serine/Threonine protein kinases active-site signature. Contains Hank's kinase subdomain. Belongs to the Ser/Thr family of protein kinases. It has been shown that sodium orthovanadate inhibits the activity of the enzyme in vitro.
gi|448814763|ref|NC_000962.3|	17657	CGGTGCCTGC.TGCGGGCTGT	T	C	0	1	1	1	1	1			0	0	1	17657	1106	369	T	C	CAG	CGG	Q	R	NON	Rv0015c;pknA	Transmembrane serine/threonine-protein kinase A PknA (protein kinase A) (STPK A)	Rv0015c, (MTCY10H4.15c), len: 431 aa. PknA,transmembrane serine/threonine-protein kinase,magnesium/manganese dependent (see citations below). Contains PS00108 Serine/Threonine protein kinases active-site signature. Contains Hank's kinase subdomain. Belongs to the Ser/Thr family of protein kinases. It has been shown that sodium orthovanadate inhibits the activity of the enzyme in vitro.
gi|448814763|ref|NC_000962.3|	21795	GTGGGGGCCG.GCGCGGAGGT	G	A	0	1	1	1	1	1			0	0	1	21795	1387	463	G	A	CCG	TCG	P	S	NON	Rv0018c;pstP	Phosphoserine/threonine phosphatase PstP	Rv0018c, (MTCY10H4.18c), len: 514 aa. PstP,phosphoserine/threonine phosphatase. Experimental studies have shown that PstP specifically dephosporylates model phospho-Ser/Thr substrates and it is likely that PknB (Rv0014c) and PstP may act as a functional pair in vivo to control mycobacterial cell growth (See Boitel et al.,2003).
gi|448814763|ref|NC_000962.3|	25610	TGGGGCCTGC.GGCTACTACA	G	C	0	1	1	1	1	1			0	0	1	25610			G	C
gi|448814763|ref|NC_000962.3|	26959	CACTTCTTCG.CCGAACTCGC	C	G	0	1	1	1	1	1			0	0	1	26959			C	G
gi|448814763|ref|NC_000962.3|	27481	AGGCAAAAGC.GTATATGTCT	G	C	0	0	0	0	1	0			0	0	0	27481			G	C
gi|448814763|ref|NC_000962.3|	34044	GTGACCGTGT.TGGCGCGTTG	T	C	0	1	1	1	1	1			0	0	1	34044			T	C
gi|448814763|ref|NC_000962.3|	34883	GTATGCCGAG.CATGCGCCGG	C	G	0	1	0	0	0	0			0	0	0	34883	589	197	C	G	CAT	GAT	H	D	NON	Rv0032;bioF2	Possible 8-amino-7-oxononanoate synthase BioF2 (AONS) (8-amino-7-ketopelargonate synthase) (7-keto-8-amino-pelargonic acid synthetase) (7-KAP synthetase) (L-alanine--pimelyl CoA ligase)	Rv0032, (MTCY10H4.32), len: 771 aa. Probable bioF2,8-amino-7-oxononanoate synthase, with its C-terminal similar to others. Contains PS00599 Aminotransferases class-II pyridoxal-phosphate attachment site. Belongs to class-II of pyridoxal-phosphate-dependent aminotransferases.
gi|448814763|ref|NC_000962.3|	35608	TGGTGGAGGC.CTCGGCGGAG	C	T	0	1	1	1	1	1			0	0	1	35608	1314	438	C	T	GCC	GCT	A	A	syn	Rv0032;bioF2	Possible 8-amino-7-oxononanoate synthase BioF2 (AONS) (8-amino-7-ketopelargonate synthase) (7-keto-8-amino-pelargonic acid synthetase) (7-KAP synthetase) (L-alanine--pimelyl CoA ligase)	Rv0032, (MTCY10H4.32), len: 771 aa. Probable bioF2,8-amino-7-oxononanoate synthase, with its C-terminal similar to others. Contains PS00599 Aminotransferases class-II pyridoxal-phosphate attachment site. Belongs to class-II of pyridoxal-phosphate-dependent aminotransferases.
gi|448814763|ref|NC_000962.3|	35828	GAACCACCGC.AGCCTGTTCG	A	G	0	0	0	0	0	0			0	0	0	35828	1534	512	A	G	AGC	GGC	S	G	NON	Rv0032;bioF2	Possible 8-amino-7-oxononanoate synthase BioF2 (AONS) (8-amino-7-ketopelargonate synthase) (7-keto-8-amino-pelargonic acid synthetase) (7-KAP synthetase) (L-alanine--pimelyl CoA ligase)	Rv0032, (MTCY10H4.32), len: 771 aa. Probable bioF2,8-amino-7-oxononanoate synthase, with its C-terminal similar to others. Contains PS00599 Aminotransferases class-II pyridoxal-phosphate attachment site. Belongs to class-II of pyridoxal-phosphate-dependent aminotransferases.
gi|448814763|ref|NC_000962.3|	36008	CGAGCTTGCC.GACCGGCACG	G	C	0	1	1	1	1	1			0	0	1	36008	1714	572	G	C	GAC	CAC	D	H	NON	Rv0032;bioF2	Possible 8-amino-7-oxononanoate synthase BioF2 (AONS) (8-amino-7-ketopelargonate synthase) (7-keto-8-amino-pelargonic acid synthetase) (7-KAP synthetase) (L-alanine--pimelyl CoA ligase)	Rv0032, (MTCY10H4.32), len: 771 aa. Probable bioF2,8-amino-7-oxononanoate synthase, with its C-terminal similar to others. Contains PS00599 Aminotransferases class-II pyridoxal-phosphate attachment site. Belongs to class-II of pyridoxal-phosphate-dependent aminotransferases.
gi|448814763|ref|NC_000962.3|	37031	ACGTGGTTGC.CTGCCTCGGC	C	G	0	1	1	1	1	1			0	0	1	37031	165	55	C	G	GCC	GCG	A	A	syn	Rv0034;	hypothetical protein	Rv0034, (MTCY10H4.34), len: 131 aa. Conserved hypothetical protein, showing weak similarity to AE001980|AE001980_7 hypothetical protein from Deinococcus radiodurans (120 aa), FASTA scores: opt: 141, E(): 0.0028,(29.3% identity in 123 aa overlap).
gi|448814763|ref|NC_000962.3|	37305	CAGCAGATCT.CGGCTTGCAC	C	G	0	1	1	1	1	1			0	0	1	37305	47	16	C	G	TCG	TGG	S	W	NON	Rv0035;fadD34	Probable fatty-acid-CoA ligase FadD34 (fatty-acid-CoA synthetase) (fatty-acid-CoA synthase)	Rv0035, (MTCY10H4.35), len: 562 aa. Probable fadD34,fatty-acid-CoA synthetase, similar to many.
gi|448814763|ref|NC_000962.3|	37334	GCTGACGATC.ACTTGCGAGG	A	T	0	1	1	1	1	1			0	0	1	37334	76	26	A	T	ACT	TCT	T	S	NON	Rv0035;fadD34	Probable fatty-acid-CoA ligase FadD34 (fatty-acid-CoA synthetase) (fatty-acid-CoA synthase)	Rv0035, (MTCY10H4.35), len: 562 aa. Probable fadD34,fatty-acid-CoA synthetase, similar to many.
gi|448814763|ref|NC_000962.3|	39158	TCAGCGCGCG.CCGCTGGGTG	C	G	0	1	1	1	1	1			0	0	1	39158	672	224	C	G	CGG	CGC	R	R	syn	Rv0036c;	hypothetical protein	Rv0036c, (MTCY10H4.36c), len: 257 aa. Conserved protein, highly similar to CAB95889.1|AL359988 conserved hypothetical protein from Streptomyces (276 aa). Also some similarity to Rv3099c|MTCY164_10 (283 aa), FASTA scores: E(): 3.3e-05, (25.9% identity in 205 aa overlap).
gi|448814763|ref|NC_000962.3|	39319	GCGTAGTCGC.GGGTGCGGAC	G	A	0	0	0	1	0	0			0	0	0	39319	511	171	G	A	CGC	TGC	R	C	NON	Rv0036c;	hypothetical protein	Rv0036c, (MTCY10H4.36c), len: 257 aa. Conserved protein, highly similar to CAB95889.1|AL359988 conserved hypothetical protein from Streptomyces (276 aa). Also some similarity to Rv3099c|MTCY164_10 (283 aa), FASTA scores: E(): 3.3e-05, (25.9% identity in 205 aa overlap).
gi|448814763|ref|NC_000962.3|	40860	ATCGTGCCGA.CCCCGGCGAT	C	A	0	0	0	0	0	1			0	0	0	40860	343	115	C	A	GTC	TTC	V	F	NON	Rv0037c;	Probable conserved integral membrane protein	Rv0037c, (MTCY10H4.37c), len: 441 aa. Probable conserved integral membrane protein, member of major facilitator superfamily (MFS) possibly involved in transport of macrolide.
gi|448814763|ref|NC_000962.3|	42281	GGGCGTATGG.CACAGCGACC	C	A	0	1	1	1	1	1			0	0	1	42281	71	24	C	A	TGC	TTC	C	F	NON	Rv0039c;	Possible conserved transmembrane protein	Rv0039c, (MTCY21D4.02c, MTCY10H4.39c), len: 115 aa. Possible conserved transmembrane protein. A core mycobacterial gene; conserved in mycobacterial strains (See Marmiesse et al., 2004).
gi|448814763|ref|NC_000962.3|	42967	GCGGCGGCAT.GGGCAGTGTG	G	C	0	1	1	1	1	1			0	0	1	42967	399	133	G	C	CCC	CCG	P	P	syn	Rv0040c;mtc28	Secreted proline rich protein Mtc28 (proline rich 28 kDa antigen)	Rv0040c, (MTCY21D4.03c), len: 310 aa. Mtc28,secreted proline rich 28 kDa antigen protein (has hydrophobic stretch at N-terminus) (see citation below). A core mycobacterial gene; conserved in mycobacterial strains (See Marmiesse et al., 2004).
gi|448814763|ref|NC_000962.3|	43297	CGGTGACCAG.CACCACGCCG	C	A	0	0	0	0	0	1			0	0	0	43297	69	23	C	A	GTG	GTT	V	V	syn	Rv0040c;mtc28	Secreted proline rich protein Mtc28 (proline rich 28 kDa antigen)	Rv0040c, (MTCY21D4.03c), len: 310 aa. Mtc28,secreted proline rich 28 kDa antigen protein (has hydrophobic stretch at N-terminus) (see citation below). A core mycobacterial gene; conserved in mycobacterial strains (See Marmiesse et al., 2004).
gi|448814763|ref|NC_000962.3|	43635	GTGCCACGGT.ACCGCTATAC	A	G	0	0	0	1	0	0			0	0	0	43635	74	25	A	G	TAC	TGC	Y	C	NON	Rv0041;leuS	Probable leucyl-tRNA synthetase LeuS (leucine--tRNA ligase) (LEURS)	Rv0041, (MTCY21D4.04), len: 969 aa. Probable leucyl-tRNA synthetase, similar to many. Contains PS00178 Aminoacyl-transfer RNA synthetases class-I signature. Belongs to class-I aminoacyl-tRNA synthetase family.
gi|448814763|ref|NC_000962.3|	44768	CCAGGAGAGC.AGGGAAAAGA	A	G	0	1	1	1	1	1			0	0	1	44768	1207	403	A	G	AGG	GGG	R	G	NON	Rv0041;leuS	Probable leucyl-tRNA synthetase LeuS (leucine--tRNA ligase) (LEURS)	Rv0041, (MTCY21D4.04), len: 969 aa. Probable leucyl-tRNA synthetase, similar to many. Contains PS00178 Aminoacyl-transfer RNA synthetases class-I signature. Belongs to class-I aminoacyl-tRNA synthetase family.
gi|448814763|ref|NC_000962.3|	48503	CGGCGACCAG.TCGCAGGGTC	T	C	0	1	1	1	1	1			0	0	1	48503	525	175	T	C	CGA	CGG	R	R	syn	Rv0044c;	Possible oxidoreductase	Rv0044c, (MTCY21D4.07c), len: 264 aa. Possible oxidoreductase, highly similar to AAD32732.1|MmcI|AF127374| F420-dependent H4MPT reductase from Streptomyces lavendulae (264 aa). Also similar to Mycobacterium tuberculosis proteins e.g. Rv1855c, Rv0953c, Rv0791c, Rv0132c, etc.
gi|448814763|ref|NC_000962.3|	49360	AACGACTTGA.CATCGCGGTG	C	T	0	1	1	1	1	1			0	0	1	49360	580	194	C	T	GTC	ATC	V	I	NON	Rv0045c;	Possible hydrolase	Rv0045c, (MTCY21D4.08c), len: 298 aa. Possible hydrolase, showing similarity with others. Also similar to Mycobacterium tuberculosis proteins Rv3473c, Rv1123c,Rv1938, Rv3617, Rv3670, etc.
gi|448814763|ref|NC_000962.3|	50557	ATGGGTACCC.TGGCGTCGGT	T	C	0	1	1	1	1	1			0	0	1	50557	568	190	T	C	AGG	GGG	R	G	NON	Rv0046c;ino1	myo-inositol-1-phosphate synthase Ino1 (inositol 1-phosphate synthetase) (D-glucose 6-phosphate cycloaldolase) (glucose 6-phosphate cyclase) (glucocycloaldolase)	Rv0046c, (MTCY21D4.09c), len: 367 aa. Ino1 (alternate gene name: tbINO), myo-inositol-1-phosphate synthase (see citations below).
gi|448814763|ref|NC_000962.3|	51026	AGTACTCGAC.GCCCTGGACC	G	C	0	0	0	0	0	0			0	0	0	51026	99	33	G	C	GGC	GGG	G	G	syn	Rv0046c;ino1	myo-inositol-1-phosphate synthase Ino1 (inositol 1-phosphate synthetase) (D-glucose 6-phosphate cycloaldolase) (glucose 6-phosphate cyclase) (glucocycloaldolase)	Rv0046c, (MTCY21D4.09c), len: 367 aa. Ino1 (alternate gene name: tbINO), myo-inositol-1-phosphate synthase (see citations below).
gi|448814763|ref|NC_000962.3|	51949	GGGGTCCTTG.ACCGGTTCGA	A	G	0	1	1	1	1	1			0	0	1	51949	749	250	A	G	GTC	GCC	V	A	NON	Rv0048c;	Possible membrane protein	Rv0048c, MTCY21D4.11c, len: 289 aa. Possible membrane protein.
gi|448814763|ref|NC_000962.3|	54394	TGGCCCGGGC.AGAGAATCAG	A	G	0	1	1	1	1	1			0	0	1	54394	732	244	A	G	GCA	GCG	A	A	syn	Rv0050;ponA1	Probable bifunctional penicillin-binding protein 1A/1B PonA1 (murein polymerase) (PBP1): penicillin-insensitive transglycosylase (peptidoglycan TGASE) + penicillin-sensitive transpeptidase (DD-transpeptidase)	Rv0050, (MTCY21D4.13), len: 678 aa. Probable ponA1,penicillin-binding protein (class A), bienzymatic protein with transglycosylase and transpeptidase activities (see Graham & Clark-Curtiss 1999), highly similar to many (see Billman-Jacobe et al., 1999). Belongs to the transglycosylase family in the N-terminal section, and to the transpeptidase family in the C-terminal section.
gi|448814763|ref|NC_000962.3|	62049	GCACTCGGAT.AGGGCTGCGA	A	G	0	1	1	1	1	1			0	0	1	62049	1654	552	A	G	AGG	GGG	R	G	NON	Rv0058;dnaB	Probable replicative DNA helicase DnaB	Rv0058, (MTV030.01, MTCY21D4.21), len: 874 aa. Probable dnaB, replicative DNA helicase. Contains an intein (position 61630..62838) similar to, and in the same position as, those in Sycnechocystis and Rhodothermus marinus (see citation below) and C-terminal extein (position 62839..63015) similar to many dnaB proteins. This protein undergoes a protein self splicing that involves a post-translationa…
gi|448814763|ref|NC_000962.3|	63146	CGTGGTTGAT.GCGTGAGATG	G	T	0	1	1	1	1	1			0	0	1	63146			G	T
gi|448814763|ref|NC_000962.3|	65150	TCCACTGGTG.CCAAAACGAG	C	T	0	1	1	1	1	1			0	0	1	65150	201	67	C	T	TGG	TGA	W	*	NON	Rv0061c;	Hypothetical protein	Rv0061c, len: 112 aa. Conserved hypothetical protein supported by RNA-seq data. Similar to MMAR_3839, 76% identity in 112 aa overlap. Replaces questionable ORF Rv0061 (MTV030.04).
gi|448814763|ref|NC_000962.3|	68227	GAGCGTATTC.GGTTGGCGGC	G	A	0	0	0	0	0	0			0	0	1	68227	1305	435	G	A	TCG	TCA	S	S	syn	Rv0063;	Possible oxidoreductase	Rv0063, (MTV030.06), len: 479 aa. Possible oxidoreductase, similar to many. Similar to Mycobacterium tuberculosis proteins e.g. Rv3107c, Rv1257c, etc. Contains PS00862 Oxygen oxidoreductases covalent FAD-binding site.
gi|448814763|ref|NC_000962.3|	69989	GCGGCCCGCG.GTGCCGAGAA	G	A	0	1	1	1	1	1			1	1	1	69989	1370	457	G	A	GGT	GAT	G	D	NON	Rv0064;	Probable conserved transmembrane protein	Rv0064, (MTV030.07), len: 979 aa. Probable conserved transmembrane protein, similar to many. Contains probable coiled-coil domain from aa 948 to 976.
gi|448814763|ref|NC_000962.3|	70267	TGCCACCAAG.GTCGCCCAGC	G	T	0	1	1	1	1	1			0	0	1	70267	1648	550	G	T	GTC	TTC	V	F	NON	Rv0064;	Probable conserved transmembrane protein	Rv0064, (MTV030.07), len: 979 aa. Probable conserved transmembrane protein, similar to many. Contains probable coiled-coil domain from aa 948 to 976.
gi|448814763|ref|NC_000962.3|	70816	CCCGACCAAC.AACGCTAACG	A	G	0	1	1	1	1	1			0	0	1	70816	2197	733	A	G	AAC	GAC	N	D	NON	Rv0064;	Probable conserved transmembrane protein	Rv0064, (MTV030.07), len: 979 aa. Probable conserved transmembrane protein, similar to many. Contains probable coiled-coil domain from aa 948 to 976.
gi|448814763|ref|NC_000962.3|	71336	GCCACCGCTC.GCGGCGGTGA	G	C	0	1	1	1	1	1			0	0	1	71336	2717	906	G	C	CGC	CCC	R	P	NON	Rv0064;	Probable conserved transmembrane protein	Rv0064, (MTV030.07), len: 979 aa. Probable conserved transmembrane protein, similar to many. Contains probable coiled-coil domain from aa 948 to 976.
gi|448814763|ref|NC_000962.3|	71883	AGGGCGCCAG.CGCGATCGTT	C	T	0	0	0	0	0	1			0	0	0	71883	63	21	C	T	AGC	AGT	S	S	syn	Rv0065;vapC1	Possible toxin VapC1	Rv0065, (MTV030.08), len: 133 aa. Possible vapC1,toxin, part of toxin-antitoxin (TA) operon with Rv0064A,contains PIN domain (See Arcus et al., 2005; Pandey and Gerdes, 2005). Similar to several others in Mycobacterium tuberculosis: Rv0960 (127 aa), Rv1720c (129 aa), and Rv0549c (137 aa).
gi|448814763|ref|NC_000962.3|	71891	AGCGCGATCG.TTCTGCGCGG	T	C	0	0	0	0	0	1			0	0	0	71891	71	24	T	C	GTT	GCT	V	A	NON	Rv0065;vapC1	Possible toxin VapC1	Rv0065, (MTV030.08), len: 133 aa. Possible vapC1,toxin, part of toxin-antitoxin (TA) operon with Rv0064A,contains PIN domain (See Arcus et al., 2005; Pandey and Gerdes, 2005). Similar to several others in Mycobacterium tuberculosis: Rv0960 (127 aa), Rv1720c (129 aa), and Rv0549c (137 aa).
gi|448814763|ref|NC_000962.3|	75233	AAGCGGGGCG.CGCGTTCCGT	C	A	0	1	1	1	1	1			0	0	1	75233			C	A
gi|448814763|ref|NC_000962.3|	75940	CAACACCGAA.GTGGTCCGCA	G	C	0	1	1	1	1	1			0	0	1	75940	640	214	G	C	GTG	CTG	V	L	NON	Rv0068;	Probable oxidoreductase	Rv0068, (MTV030.11), len: 303 aa. Probable oxidoreductase, similar to many.
gi|448814763|ref|NC_000962.3|	79480	GCGATAGCAT.TCGAATATGA	T	C	0	1	1	1	1	1			0	0	1	79480			T	C
gi|448814763|ref|NC_000962.3|	87468	TCGGCAGCCT.CCGCAATCTC	C	T	0	1	1	1	1	1			0	0	1	87468	334	112	C	T	GAG	AAG	E	K	NON	Rv0078A;	Hypothetical protein	Rv0078A, len: 197 aa. Hypothetical unknown protein. This region is a possible MT-complex-specific genomic island (See Becq et al., 2007).
gi|448814763|ref|NC_000962.3|	92199	GCCTCTATAC.TCCGGTGGTC	T	G	0	1	1	1	1	1			0	0	1	92199	1800	600	T	G	ACT	ACG	T	T	syn	Rv0083;	Probable oxidoreductase	Rv0083, (MTV030.27, MTCY251.01), len: 640 aa. Probable oxidoreductase, showing some similarity to other various oxidoreductases. Nucleotide position 91071 in the genome sequence has been corrected, T:C resulting in I224I.
gi|448814763|ref|NC_000962.3|	94388	TTCTGGTGGG.GCATCGCCGC	G	A	0	1	1	1	1	1			0	0	1	94388	438	146	G	A	GGG	GGA	G	G	syn	Rv0086;hycQ	Possible hydrogenase HycQ	Rv0086, (MTCY251.04), len: 488 aa. Possible hycQ,hydrogenase, integral membrane protein. Belongs to the NADH-Ubiquinone/plastoquinone (complex I) superfamily.
gi|448814763|ref|NC_000962.3|	96767	CACCCGGGCG.AAAGTCGTCG	A	G	0	0	0	0	0	0			0	0	0	96767	1354	452	A	G	AAA	GAA	K	E	NON	Rv0087;hycE	Possible formate hydrogenase HycE (FHL)	Rv0087, (MTCY251.05), len: 492 aa. Possible hycE (alternate gene name: hevE), formate hydrogenlyase, similar to others. Belongs to the complex I 49 kDa subunit family.
gi|448814763|ref|NC_000962.3|	96777	AAAGTCGTCG.ATCCGTCCTG	A	G	0	0	0	0	0	0			0	0	0	96777	1364	455	A	G	GAT	GGT	D	G	NON	Rv0087;hycE	Possible formate hydrogenase HycE (FHL)	Rv0087, (MTCY251.05), len: 492 aa. Possible hycE (alternate gene name: hevE), formate hydrogenlyase, similar to others. Belongs to the complex I 49 kDa subunit family.
gi|448814763|ref|NC_000962.3|	96824	GATGGCCGAC.ACCATCGTCC	A	G	0	0	0	0	0	0			0	0	0	96824	1411	471	A	G	ACC	GCC	T	A	NON	Rv0087;hycE	Possible formate hydrogenase HycE (FHL)	Rv0087, (MTCY251.05), len: 492 aa. Possible hycE (alternate gene name: hevE), formate hydrogenlyase, similar to others. Belongs to the complex I 49 kDa subunit family.
gi|448814763|ref|NC_000962.3|	96894	GACCTCTAAC.CGTGAGCGCG	C	T	0	1	1	1	1	1			0	0	1	96894			C	T
gi|448814763|ref|NC_000962.3|	97002	GGGACGTTCG.GGGAGCCTGT	G	A	0	0	0	0	0	0			0	0	0	97002	76	26	G	A	GGG	AGG	G	R	NON	Rv0088;	Possible polyketide cyclase/dehydrase	Rv0088, (MTCY251.06), len: 224 aa. Possible polyketide cyclase/dehydrase. Belongs to the SRPBCC ligand-binding domain superfamily. Predicted to be an outer membrane protein (See Song et al., 2008).
gi|448814763|ref|NC_000962.3|	97133	TGACTGTGAC.CGTTGTCGAT	C	T	0	0	0	0	0	0			0	0	0	97133	207	69	C	T	ACC	ACT	T	T	syn	Rv0088;	Possible polyketide cyclase/dehydrase	Rv0088, (MTCY251.06), len: 224 aa. Possible polyketide cyclase/dehydrase. Belongs to the SRPBCC ligand-binding domain superfamily. Predicted to be an outer membrane protein (See Song et al., 2008).
gi|448814763|ref|NC_000962.3|	97285	CCGGCGAAAT.TAGTTGTCGG	T	C	0	0	0	0	0	0			0	0	0	97285	359	120	T	C	TTA	TCA	L	S	NON	Rv0088;	Possible polyketide cyclase/dehydrase	Rv0088, (MTCY251.06), len: 224 aa. Possible polyketide cyclase/dehydrase. Belongs to the SRPBCC ligand-binding domain superfamily. Predicted to be an outer membrane protein (See Song et al., 2008).
gi|448814763|ref|NC_000962.3|	97314	TTCGACGAAG.ATGAAGTTGT	A	G	0	0	0	0	0	0			0	0	0	97314	388	130	A	G	ATG	GTG	M	V	NON	Rv0088;	Possible polyketide cyclase/dehydrase	Rv0088, (MTCY251.06), len: 224 aa. Possible polyketide cyclase/dehydrase. Belongs to the SRPBCC ligand-binding domain superfamily. Predicted to be an outer membrane protein (See Song et al., 2008).
gi|448814763|ref|NC_000962.3|	97350	CATCACCAGC.AGGGTGACCG	A	C	0	1	1	1	1	1			0	0	1	97350	424	142	A	C	AGG	CGG	R	R	syn	Rv0088;	Possible polyketide cyclase/dehydrase	Rv0088, (MTCY251.06), len: 224 aa. Possible polyketide cyclase/dehydrase. Belongs to the SRPBCC ligand-binding domain superfamily. Predicted to be an outer membrane protein (See Song et al., 2008).
gi|448814763|ref|NC_000962.3|	97510	CTGAAGTTCT.ACGAGATGAC	A	G	0	0	0	0	0	0			0	0	0	97510	584	195	A	G	TAC	TGC	Y	C	NON	Rv0088;	Possible polyketide cyclase/dehydrase	Rv0088, (MTCY251.06), len: 224 aa. Possible polyketide cyclase/dehydrase. Belongs to the SRPBCC ligand-binding domain superfamily. Predicted to be an outer membrane protein (See Song et al., 2008).
gi|448814763|ref|NC_000962.3|	97611	ACGCCATGGG.GGCGTGTCGG	G	A	0	0	0	0	0	0			0	0	0	97611			G	A
gi|448814763|ref|NC_000962.3|	97678	TACCAGATCA.CCTGCCTGAA	C	T	0	0	0	0	0	0			0	0	0	97678			C	T
gi|448814763|ref|NC_000962.3|	101539	TGCTTGACGG.CCGGCTGATC	C	T	0	1	1	1	1	1			0	0	1	101539	957	319	C	T	GGC	GGT	G	G	syn	Rv0092;ctpA	Cation transporter P-type ATPase a CtpA	Rv0092, (MTCY251.11), len: 761 aa. CtpA,cation-transporting P-type ATPase a (transmembrane protein), highly similar to many. Contains PS01047 Heavy-metal-associated domain, and PS00154 E1-E2 ATPases phosphorylation site. Belongs to the cation transport ATPases family (E1-E2 ATPases), subfamily IB.
gi|448814763|ref|NC_000962.3|	101613	GTTGAGCAAG.CGCAGGCGCA	C	T	0	0	0	1	0	0			0	0	0	101613	1031	344	C	T	GCG	GTG	A	V	NON	Rv0092;ctpA	Cation transporter P-type ATPase a CtpA	Rv0092, (MTCY251.11), len: 761 aa. CtpA,cation-transporting P-type ATPase a (transmembrane protein), highly similar to many. Contains PS01047 Heavy-metal-associated domain, and PS00154 E1-E2 ATPases phosphorylation site. Belongs to the cation transport ATPases family (E1-E2 ATPases), subfamily IB.
gi|448814763|ref|NC_000962.3|	101699	CGCGGCACTA.ACCGCAGCCG	A	G	0	0	0	0	0	0			0	0	0	101699	1117	373	A	G	ACC	GCC	T	A	NON	Rv0092;ctpA	Cation transporter P-type ATPase a CtpA	Rv0092, (MTCY251.11), len: 761 aa. CtpA,cation-transporting P-type ATPase a (transmembrane protein), highly similar to many. Contains PS01047 Heavy-metal-associated domain, and PS00154 E1-E2 ATPases phosphorylation site. Belongs to the cation transport ATPases family (E1-E2 ATPases), subfamily IB.
gi|448814763|ref|NC_000962.3|	105021	GCACCTCAAA.GGACACCTCG	G	A	0	1	1	1	1	1			0	0	1	105021	195	65	G	A	TCC	TCT	S	S	syn	Rv0095c;	hypothetical protein	Rv0095c, (MTCY251.14c), len: 136 aa. Member of 13E12 repeat, also partially similar to AF0418|AF041819_8 from Mycobacterium bovis BCG (222 aa), FASTA score: (89.6% identity in 96 aa overlap).
gi|448814763|ref|NC_000962.3|	105045	AGCGGTCCAG.GTCGGCATCC	G	C	0	1	1	1	1	1			0	0	1	105045	171	57	G	C	GAC	GAG	D	E	NON	Rv0095c;	hypothetical protein	Rv0095c, (MTCY251.14c), len: 136 aa. Member of 13E12 repeat, also partially similar to AF0418|AF041819_8 from Mycobacterium bovis BCG (222 aa), FASTA score: (89.6% identity in 96 aa overlap).
gi|448814763|ref|NC_000962.3|	105139	AAAGAGCGCC.CCGCTGATAA	C	A	0	1	1	1	1	1			0	0	1	105139	77	26	C	A	GGG	GTG	G	V	NON	Rv0095c;	hypothetical protein	Rv0095c, (MTCY251.14c), len: 136 aa. Member of 13E12 repeat, also partially similar to AF0418|AF041819_8 from Mycobacterium bovis BCG (222 aa), FASTA score: (89.6% identity in 96 aa overlap).
gi|448814763|ref|NC_000962.3|	105736	GCCGATTATG.TCCGCATGTG	T	C	0	1	1	1	1	1			0	0	1	105736	413	138	T	C	GTC	GCC	V	A	NON	Rv0096;PPE1	PPE family protein PPE1	Rv0096, (MTCY251.15), len: 463 aa. PPE1, Member of the Mycobacterium tuberculosis PPE family, similar to many. A core mycobacterial gene; conserved in mycobacterial strains (See Marmiesse et al., 2004).
gi|448814763|ref|NC_000962.3|	108509	CAGCGGCTCT.CGTCGCACCA	C	T	0	0	0	0	0	1			0	0	0	108509	354	118	C	T	CTC	CTT	L	L	syn	Rv0099;fadD10	Possible fatty-acid-CoA ligase FadD10 (fatty-acid-CoA synthetase) (fatty-acid-CoA synthase)	Rv0099, (MTCY251.18), len: 540 aa. Possible fadD10,fatty-acid-CoA synthetase, similar to many. Contains PS00455 putative AMP-binding domain signature. Contains IPR000873 AMP-dependent synthetase/ligase domain. Belongs to the ATP-dependent AMP-binding enzyme family.
gi|448814763|ref|NC_000962.3|	110233	CGGTTCGGCG.ACATCGTGCG	A	C	0	0	0	1	0	0			0	0	0	110233	233	78	A	C	GAC	GCC	D	A	NON	Rv0101;nrp	Probable peptide synthetase Nrp (peptide synthase)	Rv0101, (MTCY251.20), len: 2512 aa. Probable nrp,peptide synthetase, similar to others e.g. AAD44234.1|AF143772_40|PstB peptide synthetase from Mycobacterium avium (2552 aa); 7476034|S77657 cyclic peptide synthetase from Mycobacterium leprae (1401 aa),FASTA scores: opt: 4268, E(): 0, (65.7% identity in 1091 aa overlap); part of CAB55600.1|AJ238027 peptide synthetase from Mycobacterium smegmatis (…
gi|448814763|ref|NC_000962.3|	110588	ACGGCGGGCA.CGGGCACAGC	C	G	0	0	0	0	1	0			0	0	0	110588	588	196	C	G	CAC	CAG	H	Q	NON	Rv0101;nrp	Probable peptide synthetase Nrp (peptide synthase)	Rv0101, (MTCY251.20), len: 2512 aa. Probable nrp,peptide synthetase, similar to others e.g. AAD44234.1|AF143772_40|PstB peptide synthetase from Mycobacterium avium (2552 aa); 7476034|S77657 cyclic peptide synthetase from Mycobacterium leprae (1401 aa),FASTA scores: opt: 4268, E(): 0, (65.7% identity in 1091 aa overlap); part of CAB55600.1|AJ238027 peptide synthetase from Mycobacterium smegmatis (…
gi|448814763|ref|NC_000962.3|	111003	TCACGTGGAG.GCGTTGACGC	G	A	0	0	0	0	0	0			0	0	0	111003	1003	335	G	A	GCG	ACG	A	T	NON	Rv0101;nrp	Probable peptide synthetase Nrp (peptide synthase)	Rv0101, (MTCY251.20), len: 2512 aa. Probable nrp,peptide synthetase, similar to others e.g. AAD44234.1|AF143772_40|PstB peptide synthetase from Mycobacterium avium (2552 aa); 7476034|S77657 cyclic peptide synthetase from Mycobacterium leprae (1401 aa),FASTA scores: opt: 4268, E(): 0, (65.7% identity in 1091 aa overlap); part of CAB55600.1|AJ238027 peptide synthetase from Mycobacterium smegmatis (…
gi|448814763|ref|NC_000962.3|	115442	CGGTACCGGC.CGGGGTGGCC	C	T	0	0	0	0	0	1			0	0	0	115442	5442	1814	C	T	GCC	GCT	A	A	syn	Rv0101;nrp	Probable peptide synthetase Nrp (peptide synthase)	Rv0101, (MTCY251.20), len: 2512 aa. Probable nrp,peptide synthetase, similar to others e.g. AAD44234.1|AF143772_40|PstB peptide synthetase from Mycobacterium avium (2552 aa); 7476034|S77657 cyclic peptide synthetase from Mycobacterium leprae (1401 aa),FASTA scores: opt: 4268, E(): 0, (65.7% identity in 1091 aa overlap); part of CAB55600.1|AJ238027 peptide synthetase from Mycobacterium smegmatis (…
gi|448814763|ref|NC_000962.3|	116000	TTGCCCGGGT.TCTTGGGCTT	T	G	0	1	1	1	1	1			1	1	1	116000	6000	2000	T	G	GTT	GTG	V	V	syn	Rv0101;nrp	Probable peptide synthetase Nrp (peptide synthase)	Rv0101, (MTCY251.20), len: 2512 aa. Probable nrp,peptide synthetase, similar to others e.g. AAD44234.1|AF143772_40|PstB peptide synthetase from Mycobacterium avium (2552 aa); 7476034|S77657 cyclic peptide synthetase from Mycobacterium leprae (1401 aa),FASTA scores: opt: 4268, E(): 0, (65.7% identity in 1091 aa overlap); part of CAB55600.1|AJ238027 peptide synthetase from Mycobacterium smegmatis (…
gi|448814763|ref|NC_000962.3|	116439	GGAGTCCGAC.GAGGATGCGC	G	C	0	0	1	0	0	0			0	0	0	116439	6439	2147	G	C	GAG	CAG	E	Q	NON	Rv0101;nrp	Probable peptide synthetase Nrp (peptide synthase)	Rv0101, (MTCY251.20), len: 2512 aa. Probable nrp,peptide synthetase, similar to others e.g. AAD44234.1|AF143772_40|PstB peptide synthetase from Mycobacterium avium (2552 aa); 7476034|S77657 cyclic peptide synthetase from Mycobacterium leprae (1401 aa),FASTA scores: opt: 4268, E(): 0, (65.7% identity in 1091 aa overlap); part of CAB55600.1|AJ238027 peptide synthetase from Mycobacterium smegmatis (…
gi|448814763|ref|NC_000962.3|	122109	TGACATACCC.AAAACATCGA	A	G	0	1	1	1	1	1			0	0	1	122109	65	22	A	G	TTG	TCG	L	S	NON	Rv0103c;ctpB	Probable cation-transporter P-type ATPase B CtpB	Rv0103c, (MTCY251.22c), len: 752 aa. Probable ctpB,cation-transporting P-type ATPase B (transmembrane protein), equivalent to CTPB_MYCLE|P46840 cation-transporting P-type ATPase B from Mycobacterium leprae (750 aa), FASTA scores: opt: 3615, E(): 0, (76.5% identity in 752 aa overlap). Also highly similar to others e.g. CAB96031.1|AL360055 putative metal transporter ATPase from Streptomyces coelico…
gi|448814763|ref|NC_000962.3|	123454	CGTCCCGCTC.CAAGCTCTCA	C	T	0	1	1	1	1	1			0	0	1	123454	1138	380	C	T	CAA	TAA	Q	*	NON	Rv0104;	hypothetical protein	Rv0104, (MTCY251.23), len: 504 aa. Conserved hypothetical protein, showing weak similarity with other cAMP-dependent protein kinases e.g. AAC37564.1|M65066 cAMP-dependent protein kinase RI-beta regulatory subunit from Homo sapiens (380 aa); etc.
gi|448814763|ref|NC_000962.3|	123520	GCGCTCCGGC.TATACCTTGT	T	C	0	1	1	1	1	1			0	0	1	123520	1204	402	T	C	TAT	CAT	Y	H	NON	Rv0104;	hypothetical protein	Rv0104, (MTCY251.23), len: 504 aa. Conserved hypothetical protein, showing weak similarity with other cAMP-dependent protein kinases e.g. AAC37564.1|M65066 cAMP-dependent protein kinase RI-beta regulatory subunit from Homo sapiens (380 aa); etc.
gi|448814763|ref|NC_000962.3|	129477	TCAACGAACC.GTTTGCGGCC	G	A	0	0	0	0	0	1			0	0	0	129477	1065	355	G	A	AAC	AAT	N	N	syn	Rv0107c;ctpI	Probable cation-transporter ATPase I CtpI	Rv0107c, (MTCY251.26c, MTV031.01c), len: 1632 aa. Probable ctpI, cation-transporting ATPase I P-type, highly similar to NP_302704.1|NC_002677 probable cation transport ATPase from Mycobacterium leprae (1609 aa); and similar to others e.g. CAB69720.1|AL137166 putative transport ATPase from Streptomyces coelicolor (1472 aa); ATA1_SYNY|P37367 cation-transporting ATPase pma1 from Synechocystis sp. (9…
gi|448814763|ref|NC_000962.3|	131209	ACCAGCGGGT.TGGCCGCGGC	T	A	0	0	0	0	1	0			0	0	0	131209			T	A
gi|448814763|ref|NC_000962.3|	131603	CGTTCCACGA.CCAGTTCGTG	C	T	0	0	0	0	1	0			0	0	0	131603	222	74	C	T	GAC	GAT	D	D	syn	Rv0109;PE_PGRS1	PE-PGRS family protein PE_PGRS1	Rv0109, (MTV031.03c), len: 496 aa. PE_PGRS1, Member of the M. tuberculosis PE family, PGRS subfamily of gly-rich proteins (see Brennan and Delogu, 2002), highly similar to many e.g. Q50615|Y0DP_MYCTU hypothetical glycine-rich 40.8 kDa protein from Mycobacterium tuberculosis (498 aa), FASTA scores: opt: 1772, E(): 0,(57.3% identity in 513 aa overlap); etc.
gi|448814763|ref|NC_000962.3|	132417	CGGGTTCGTC.CGCAACGGCG	C	G	0	1	1	1	1	1			1	1	1	132417	1036	346	C	G	CGC	GGC	R	G	NON	Rv0109;PE_PGRS1	PE-PGRS family protein PE_PGRS1	Rv0109, (MTV031.03c), len: 496 aa. PE_PGRS1, Member of the M. tuberculosis PE family, PGRS subfamily of gly-rich proteins (see Brennan and Delogu, 2002), highly similar to many e.g. Q50615|Y0DP_MYCTU hypothetical glycine-rich 40.8 kDa protein from Mycobacterium tuberculosis (498 aa), FASTA scores: opt: 1772, E(): 0,(57.3% identity in 513 aa overlap); etc.
gi|448814763|ref|NC_000962.3|	132621	GGCCGGCGGG.TCCGGATTCG	T	C	0	0	0	1	0	0			0	0	0	132621	1240	414	T	C	TCC	CCC	S	P	NON	Rv0109;PE_PGRS1	PE-PGRS family protein PE_PGRS1	Rv0109, (MTV031.03c), len: 496 aa. PE_PGRS1, Member of the M. tuberculosis PE family, PGRS subfamily of gly-rich proteins (see Brennan and Delogu, 2002), highly similar to many e.g. Q50615|Y0DP_MYCTU hypothetical glycine-rich 40.8 kDa protein from Mycobacterium tuberculosis (498 aa), FASTA scores: opt: 1772, E(): 0,(57.3% identity in 513 aa overlap); etc.
gi|448814763|ref|NC_000962.3|	133839	CATCTAAACT.CGCCACGATC	C	T	0	1	1	1	1	1			0	0	1	133839			C	T
gi|448814763|ref|NC_000962.3|	134507	GGGCGACGCT.ACTGTTGGCG	A	G	0	0	1	0	0	0			0	0	0	134507	558	186	A	G	CTA	CTG	L	L	syn	Rv0111;	Possible transmembrane acyltransferase	Rv0111, (MTV031.05), len: 685 aa. Possible transmembrane acyltransferase, equivalent to AA22904.1|AL035300 putative acyltransferase from Mycobacterium leprae (696 aa). Also similar to others e.g. C69975 acyltransferase homolog yrhL from Bacillus subtilis (634 aa), FASTA scores: opt: 520, E(): 4e-22, (36.4% identity in 382 aa overlap). Very similar to Mycobacterium tuberculosis proteins Rv0228, Rv…
gi|448814763|ref|NC_000962.3|	135329	AGCCCGCGCC.CGGGCCACGA	C	T	0	1	1	1	1	1			0	0	1	135329	1380	460	C	T	CCC	CCT	P	P	syn	Rv0111;	Possible transmembrane acyltransferase	Rv0111, (MTV031.05), len: 685 aa. Possible transmembrane acyltransferase, equivalent to AA22904.1|AL035300 putative acyltransferase from Mycobacterium leprae (696 aa). Also similar to others e.g. C69975 acyltransferase homolog yrhL from Bacillus subtilis (634 aa), FASTA scores: opt: 520, E(): 4e-22, (36.4% identity in 382 aa overlap). Very similar to Mycobacterium tuberculosis proteins Rv0228, Rv…
gi|448814763|ref|NC_000962.3|	136077	GTGTCGTTGT.GATGAGCCTG	G	A	0	0	0	1	0	0			0	0	0	136077			G	A
gi|448814763|ref|NC_000962.3|	139297	CTGCTTCGCG.GCTGGCAAGC	G	T	0	1	1	1	1	1			0	0	1	139297	785	262	G	T	GGC	GTC	G	V	NON	Rv0115;hddA	Possible D-alpha-D-heptose-7-phosphate kinase HddA	Rv0115, (MTV031.09), len: 386 aa. Possible hddA,D-alpha-D-heptose-7-phosphate kinase (see citation below),similar to several hypothetical proteins and sugar kinases e.g. AAK27850.1|AF324836_3 D-glycero-D-manno-heptose 7-phosphate kinase from Aneurinibacillus thermoaerophilus (341 aa); AAK80995.1|AE007802_11 Sugar kinase from Clostridium acetobutylicum (364 aa). This region is a possible MT-comple…
gi|448814763|ref|NC_000962.3|	140234	GCTGTCTGGG.CCCTACAACT	C	T	0	1	0	0	0	0			0	0	0	140234			C	T
gi|448814763|ref|NC_000962.3|	141623	ATTCGAGCTC.GATGCCGTCA	G	A	0	1	1	1	1	1			0	0	1	141623	424	142	G	A	GAT	AAT	D	N	NON	Rv0117;oxyS	Oxidative stress response regulatory protein OxyS	Rv0117, (MTV031.11), len: 314 aa. OxyS, oxidative stress response protein regulatory protein, LysR family (see citation below). Similar to many transcription regulators and OxyR, the oxidative stress response protein of many bacteria. Contains LysR family signature at N-terminus. Also contains helix-turn-helix motif at aa 16-37 (Score 1543, +4.44 SD). Belongs to the LysR family of transcriptional…
gi|448814763|ref|NC_000962.3|	142772	TCGTCGGCCA.ACCGCCGACG	A	C	0	0	0	0	0	0			0	0	0	142772	1105	369	A	C	TTG	GTG	L	V	NON	Rv0118c;oxcA	Probable oxalyl-CoA decarboxylase OxcA	Rv0118c, (MTV031.12c), Len: 582 aa. Probable oxcA,oxalyl-CoA decarboxylase, highly similar to many e.g. P78093|OXC_ECOLI|7449483|B65011|YFDU|B2373|Z3637|ECS325 probable oxalyl-CoA decarboxylase from Escherichia coli (564 aa); M77128|OXAOXA_1 oxalyl-CoA decarboxylase from Oxalobacter formigenes (568 aa), FASTA scores: opt: 2124,E():0, (55.6% identity in 568 aa overlap). Also similar to mycobacteri…
gi|448814763|ref|NC_000962.3|	143207	GCGCCCTTGC.TGAGCACGAG	T	C	0	1	1	1	1	1			0	0	1	143207	670	224	T	C	AGC	GGC	S	G	NON	Rv0118c;oxcA	Probable oxalyl-CoA decarboxylase OxcA	Rv0118c, (MTV031.12c), Len: 582 aa. Probable oxcA,oxalyl-CoA decarboxylase, highly similar to many e.g. P78093|OXC_ECOLI|7449483|B65011|YFDU|B2373|Z3637|ECS325 probable oxalyl-CoA decarboxylase from Escherichia coli (564 aa); M77128|OXAOXA_1 oxalyl-CoA decarboxylase from Oxalobacter formigenes (568 aa), FASTA scores: opt: 2124,E():0, (55.6% identity in 568 aa overlap). Also similar to mycobacteri…
gi|448814763|ref|NC_000962.3|	146087	TTTCTCCACA.TTGGGGATAA	T	C	0	1	1	1	1	1			0	0	1	146087	1685	562	T	C	AAT	AGT	N	S	NON	Rv0120c;fusA2	Probable elongation factor G FusA2 (EF-G)	Rv0120c, (MTCI418B.02c), len: 714 aa. Probable fusA2 (alternate gene name: fus2), elongation factor G, highly similar to others e.g. EFG_ECOLI|P02996 elongation factor G (ef-g) from Escherichia coli (703 aa), FASTA scores: opt: 1049, E(): 0, (32.5% identity in 717 aa overlap). Also similar to fusA1|MTCY210.01 from Mycobacterium tuberculosis FASTA score: (39.1% identity in 299 aa overlap); and P30…
gi|448814763|ref|NC_000962.3|	146236	CATGGCCTTT.CGCATTGCCG	C	G	0	1	1	1	1	1			0	0	1	146236	1536	512	C	G	GCG	GCC	A	A	syn	Rv0120c;fusA2	Probable elongation factor G FusA2 (EF-G)	Rv0120c, (MTCI418B.02c), len: 714 aa. Probable fusA2 (alternate gene name: fus2), elongation factor G, highly similar to others e.g. EFG_ECOLI|P02996 elongation factor G (ef-g) from Escherichia coli (703 aa), FASTA scores: opt: 1049, E(): 0, (32.5% identity in 717 aa overlap). Also similar to fusA1|MTCY210.01 from Mycobacterium tuberculosis FASTA score: (39.1% identity in 299 aa overlap); and P30…
gi|448814763|ref|NC_000962.3|	147262	GTAAGACCTT.GTCGCCGAAG	G	T	0	1	1	1	1	1			0	0	1	147262	510	170	G	T	GAC	GAA	D	E	NON	Rv0120c;fusA2	Probable elongation factor G FusA2 (EF-G)	Rv0120c, (MTCI418B.02c), len: 714 aa. Probable fusA2 (alternate gene name: fus2), elongation factor G, highly similar to others e.g. EFG_ECOLI|P02996 elongation factor G (ef-g) from Escherichia coli (703 aa), FASTA scores: opt: 1049, E(): 0, (32.5% identity in 717 aa overlap). Also similar to fusA1|MTCY210.01 from Mycobacterium tuberculosis FASTA score: (39.1% identity in 299 aa overlap); and P30…
gi|448814763|ref|NC_000962.3|	150025	CCATGGCGGG.TCCGGCGGGG	T	G	0	0	0	0	0	0			0	0	0	150025	493	165	T	G	TCC	GCC	S	A	NON	Rv0124;PE_PGRS2	PE-PGRS family protein PE_PGRS2	Rv0124, (MTCI418B.06), len: 487 aa. PE_PGRS2, Member of the Mycobacterium tuberculosis PE family, PGRS subfamily of gly-rich proteins (see Brennan and Delogu, 2002), highly similar to many e.g. Y0DP_MYCTU|Q50615 from Mycobacterium tuberculosis (498 aa), FASTA scores: opt: 1730, E(): 0,(60.7% identity in 504 aa overlap).
gi|448814763|ref|NC_000962.3|	150360	GCGGCGACGG.GGGCCAGGGC	G	C	0	0	0	0	0	0			0	0	0	150360	828	276	G	C	GGG	GGC	G	G	syn	Rv0124;PE_PGRS2	PE-PGRS family protein PE_PGRS2	Rv0124, (MTCI418B.06), len: 487 aa. PE_PGRS2, Member of the Mycobacterium tuberculosis PE family, PGRS subfamily of gly-rich proteins (see Brennan and Delogu, 2002), highly similar to many e.g. Y0DP_MYCTU|Q50615 from Mycobacterium tuberculosis (498 aa), FASTA scores: opt: 1730, E(): 0,(60.7% identity in 504 aa overlap).
gi|448814763|ref|NC_000962.3|	152707	CCGCTCACCG.GCGAGGTATC	G	T	0	0	0	0	0	0			0	0	0	152707	384	128	G	T	CGG	CGT	R	R	syn	Rv0126;treS	Trehalose synthase TreS	Rv0126, (MTCI418B.08), len: 601 aa. TreS, trehalose synthase (see citation below), highly similar to others e.g. CAA04601.2|AJ001205 putative trehalose synthase from Streptomyces coelicolor (566 aa); S71450|1536814|BAA11303.1|D78198 trehalose synthase maltose-specific from Pimelobacter sp. strain R48 (573 aa). Also similar to MAL1_DROME|P07191 possible maltase precursor (508 aa), FASTA scores: op…
gi|448814763|ref|NC_000962.3|	154283	CGATTGGCTT.TCGCGGCAAC	T	C	0	1	1	1	1	1			0	0	1	154283	52	18	T	C	TCG	CCG	S	P	NON	Rv0127;mak	Maltokinase Mak	Rv0127, (MTCI418B.09, MTCI5.01), len: 455 aa. Mak,maltokinase; highly similar to various proteins e.g. AJ0012|SCJ001205_4 hypothetical protein from Streptomyces coelicolor A3(2) (464 aa), FASTA scores: opt: 412, E(): 1.1e-19, (40.6% identity in 485 aa overlap); AJ0012|SCJ001206_5 hypothetical protein from Streptomyces coelicolor A3(2) (453 aa), FASTA scores: opt: 403, E(): 4.3 e-19, (36.5% identi…
gi|448814763|ref|NC_000962.3|	163705	ACTGGCGCCG.CCTTTCCACG	C	T	0	1	1	1	1	1			0	0	1	163705	340	114	C	T	CCT	TCT	P	S	NON	Rv0136;cyp138	Probable cytochrome P450 138 Cyp138	Rv0136, (MT0144, MTCI5.10), len: 441 aa. Probable cyp138, cytochrome P450 138, similar to others e.g. SLR0574|Q59990 from synechocystis SP. (444 aa), FASTA scores: opt: 315, E(): 1e-13, (25.7% identity in 416 aa overlap); etc. Also similar to MTV039_6 from Mycobacterium tuberculosis (472 aa), FASTA score: (38.2% identity in 442 aa overlap). Contains PS00017 ATP/GTP-binding site motif A (P-loop); …
gi|448814763|ref|NC_000962.3|	163706	CTGGCGCCGC.CTTTCCACGG	C	T	0	1	1	1	1	1			0	0	1	163706	341	114	C	T	CCT	CTT	P	L	NON	Rv0136;cyp138	Probable cytochrome P450 138 Cyp138	Rv0136, (MT0144, MTCI5.10), len: 441 aa. Probable cyp138, cytochrome P450 138, similar to others e.g. SLR0574|Q59990 from synechocystis SP. (444 aa), FASTA scores: opt: 315, E(): 1e-13, (25.7% identity in 416 aa overlap); etc. Also similar to MTV039_6 from Mycobacterium tuberculosis (472 aa), FASTA score: (38.2% identity in 442 aa overlap). Contains PS00017 ATP/GTP-binding site motif A (P-loop); …
gi|448814763|ref|NC_000962.3|	166565	AGTGGTGCGG.ATCGCCGCGG	A	G	0	0	1	0	1	1			0	0	0	166565	739	247	A	G	ATC	GTC	I	V	NON	Rv0139;	Possible oxidoreductase	Rv0139, (MTCI5.13), len: 340 aa. Possible oxidoreductase, similar to others e.g. O34285|HPNA HPNA protein from Zymomonas mobilis (337 aa), FASTA scores: opt: 507, E (): 5.8e-27, (31.1% identity in 328 aa overlap); TRE_STRGR|P29782 dtdp-glucose 4,6-dehydratase (328 aa),FASTA scores: opt: 254, E(): 2.6e-10, (29.0% identity in 307 aa overlap).
gi|448814763|ref|NC_000962.3|	166861	CCGAAAAGGC.CTAGGGACGC	C	A	0	0	0	0	0	0			0	0	0	166861			C	A
gi|448814763|ref|NC_000962.3|	171160	AAGCGTAGTG.ATGTGCCACA	A	G	0	0	0	1	0	0			0	0	0	171160			A	G
gi|448814763|ref|NC_000962.3|	173184	GATATATGGC.TGGATCTTTT	T	C	0	0	0	0	0	1			0	0	0	173184			T	C
gi|448814763|ref|NC_000962.3|	174221	TCGTCAACCA.GCGTCAATTC	G	C	0	0	0	0	0	0			0	0	0	174221	984	328	G	C	CAG	CAC	Q	H	NON	Rv0147;	Probable aldehyde dehydrogenase (NAD+) dependent	Rv0147, (MTCI5.21), len: 506 aa. Probable aldehyde dehydrogenase (NAD+) dependent, similar to others e.g. DHAP_RAT|P11883 aldehyde dehydrogenase (dimeric NADP-preferring) (452 aa), FASTA scores: opt: 1291, E(): 0,(43.9% identity in 453 aa overlap). Also similar to several Mycobacterium tuberculosis aldehyde dehydrogenases e.g. Rv0768, Rv2858c, etc. Contains PS00687 aldehyde dehydrogenases glutami…
gi|448814763|ref|NC_000962.3|	175868	GAAGCTAACG.CCGCCGTTCG	C	T	0	0	1	0	0	0			0	0	0	175868	169	57	C	T	CCG	TCG	P	S	NON	Rv0149;	Possible quinone oxidoreductase (NADPH:quinone oxidoreductase) (zeta-crystallin)	Rv0149, (MTCI5.23), len: 322 aa. Possible quinone oxidoreductase, similar to others oxidoreductases e.g. Q08257 quinone oxidoreductase (329 aa), FASTA scores: opt: 397, E(): 3.2e-18, (28.4% identity in 328 aa overlap); SCHCOADH_4 from Streptomyces coelicolor. Also similar to many proteins from Mycobacterium tuberculosis. Contains PS01162 Quinone oxidoreductase / zeta-crystallin signature. Belongs…
gi|448814763|ref|NC_000962.3|	177857	GGCGGTAGCA.GCGTCGGCAC	G	A	0	1	1	1	1	1			0	0	1	177857	1453	485	G	A	CTG	TTG	L	L	syn	Rv0151c;PE1	PE family protein PE1	Rv0151c, (MTCI5.25c), len: 588 aa. PE1, Member of the Mycobacterium tuberculosis PE family (see citation below), with N-terminal region similar to others e.g. MTV032_2 PE_PGRS family from Mycobacterium tuberculosis (468 aa), FASTA scores: opt: 1125, E(): 0, (46.3% identity in 456 aa overlap); MTCY493_24 from Mycobacterium tuberculosis FASTA score: (42.5% identity in 558 aa overlap). Also similar …
gi|448814763|ref|NC_000962.3|	178150	CCGCAACGGG.GCCAGCAGCG	G	C	0	0	0	0	0	0			0	0	1	178150	1160	387	G	C	GCC	GGC	A	G	NON	Rv0151c;PE1	PE family protein PE1	Rv0151c, (MTCI5.25c), len: 588 aa. PE1, Member of the Mycobacterium tuberculosis PE family (see citation below), with N-terminal region similar to others e.g. MTV032_2 PE_PGRS family from Mycobacterium tuberculosis (468 aa), FASTA scores: opt: 1125, E(): 0, (46.3% identity in 456 aa overlap); MTCY493_24 from Mycobacterium tuberculosis FASTA score: (42.5% identity in 558 aa overlap). Also similar …
gi|448814763|ref|NC_000962.3|	178593	ACACGGTGAC.GTGGTTTCCG	G	C	0	0	0	0	0	1			0	0	0	178593	717	239	G	C	CAC	CAG	H	Q	NON	Rv0151c;PE1	PE family protein PE1	Rv0151c, (MTCI5.25c), len: 588 aa. PE1, Member of the Mycobacterium tuberculosis PE family (see citation below), with N-terminal region similar to others e.g. MTV032_2 PE_PGRS family from Mycobacterium tuberculosis (468 aa), FASTA scores: opt: 1125, E(): 0, (46.3% identity in 456 aa overlap); MTCY493_24 from Mycobacterium tuberculosis FASTA score: (42.5% identity in 558 aa overlap). Also similar …
gi|448814763|ref|NC_000962.3|	179575	GGTGACCAGG.GCGAGGGCGA	G	C	0	0	0	0	0	0			0	0	0	179575	1322	441	G	C	GCC	GGC	A	G	NON	Rv0152c;PE2	PE family protein PE2	Rv0152c, (MTCI5.26c), len: 525 aa. PE2, Member of the Mycobacterium tuberculosis PE family (see citation below), similar to ORF downstream Z92770|MTCI5_25 (588 aa),FASTA scores: opt: 1492, E(): 0, (54.7% identity in 464 aa overlap); and to many other PE family type members. Predicted to be an outer membrane protein (See Song et al.,2008).
gi|448814763|ref|NC_000962.3|	180669	AGTTCGCCGG.GAATGGCGGA	G	A	0	0	0	0	0	1			0	0	0	180669	228	76	G	A	TTC	TTT	F	F	syn	Rv0152c;PE2	PE family protein PE2	Rv0152c, (MTCI5.26c), len: 525 aa. PE2, Member of the Mycobacterium tuberculosis PE family (see citation below), similar to ORF downstream Z92770|MTCI5_25 (588 aa),FASTA scores: opt: 1492, E(): 0, (54.7% identity in 464 aa overlap); and to many other PE family type members. Predicted to be an outer membrane protein (See Song et al.,2008).
gi|448814763|ref|NC_000962.3|	180794	GCGGCCAACG.TCTGGTGGAA	T	C	0	0	1	0	0	0			0	0	0	180794	103	35	T	C	ACG	GCG	T	A	NON	Rv0152c;PE2	PE family protein PE2	Rv0152c, (MTCI5.26c), len: 525 aa. PE2, Member of the Mycobacterium tuberculosis PE family (see citation below), similar to ORF downstream Z92770|MTCI5_25 (588 aa),FASTA scores: opt: 1492, E(): 0, (54.7% identity in 464 aa overlap); and to many other PE family type members. Predicted to be an outer membrane protein (See Song et al.,2008).
gi|448814763|ref|NC_000962.3|	182347	CGGCTAGCGG.ACGGCCGAAC	A	G	0	0	1	0	0	0			0	0	0	182347	852	284	A	G	CGT	CGC	R	R	syn	Rv0154c;fadE2	Probable acyl-CoA dehydrogenase FadE2	Rv0154c, (MTCI5.28c), len: 403 aa. Probable fadE2,acyl-CoA dehydrogenase, similar to many e.g. C-terminal region of O01590 acyl-CoA dehydrogenase (974 aa), FASTA scores: opt: 1150, E(): 0, (50.0% identity in 402 aa overlap); ACDS_MEGEL|Q06319 acyl-CoA dehydrogenase (short-chain) (383 aa), FASTA score: (35.0% identity in 306 aa overlap). Could belong to the acyl-CoA dehydrogenases family.
gi|448814763|ref|NC_000962.3|	182824	AGGCGCTGCG.GATCTTGCCG	G	A	0	1	1	1	1	1			0	0	1	182824	375	125	G	A	ATC	ATT	I	I	syn	Rv0154c;fadE2	Probable acyl-CoA dehydrogenase FadE2	Rv0154c, (MTCI5.28c), len: 403 aa. Probable fadE2,acyl-CoA dehydrogenase, similar to many e.g. C-terminal region of O01590 acyl-CoA dehydrogenase (974 aa), FASTA scores: opt: 1150, E(): 0, (50.0% identity in 402 aa overlap); ACDS_MEGEL|Q06319 acyl-CoA dehydrogenase (short-chain) (383 aa), FASTA score: (35.0% identity in 306 aa overlap). Could belong to the acyl-CoA dehydrogenases family.
gi|448814763|ref|NC_000962.3|	183091	TGTGGTCGGC.CGGTCCGGCC	C	G	0	1	1	1	1	1			0	0	1	183091	108	36	C	G	CCG	CCC	P	P	syn	Rv0154c;fadE2	Probable acyl-CoA dehydrogenase FadE2	Rv0154c, (MTCI5.28c), len: 403 aa. Probable fadE2,acyl-CoA dehydrogenase, similar to many e.g. C-terminal region of O01590 acyl-CoA dehydrogenase (974 aa), FASTA scores: opt: 1150, E(): 0, (50.0% identity in 402 aa overlap); ACDS_MEGEL|Q06319 acyl-CoA dehydrogenase (short-chain) (383 aa), FASTA score: (35.0% identity in 306 aa overlap). Could belong to the acyl-CoA dehydrogenases family.
gi|448814763|ref|NC_000962.3|	184876	CGCGCTGGTG.GTTTTCGGCG	G	T	0	0	0	0	0	0			0	0	0	184876	154	52	G	T	GTT	TTT	V	F	NON	Rv0156;pntAb	Probable NAD(P) transhydrogenase (subunit alpha) PntAb [second part; integral membrane protein] (pyridine nucleotide transhydrogenase subunit alpha) (nicotinamide nucleotide transhydrogenase subunit alpha)	Rv0156, (MTCI5.30), len: 110 aa. Probable pntAb,second part of NAD(P) transhydrogenase subunit alpha,integral membrane protein, similar to C-terminus of others e.g. Q59764 nicotinamide nucleotide transhydrogenase subunit PNTAB (139 aa), FASTA scores: opt: 247, E(): 1.9e-11, (45.5% identity in 88 aa overlap).
gi|448814763|ref|NC_000962.3|	188800	TCCGCGGCCG.TCGTTGCCAA	T	C	0	1	1	1	1	1			0	0	1	188800	40	14	T	C	ACG	GCG	T	A	NON	Rv0159c;PE3	PE family protein PE3	Rv0159c, (MTV032.02c), len: 468 aa. PE3, Member of the Mycobacterium tuberculosis PE family (see citation below), similar to many other PE proteins e.g. O06828 from Mycobacterium tuberculosis (528 aa), FASTA scores: opt: 1163, E(): 0, (45.8% identity in 467 aa overlap). Also highly similar to upstream MTV032_3, and to MTCI5_25,MTCI5_26, MTV049_ 21, MTCY1A10_26, etc.
gi|448814763|ref|NC_000962.3|	190816	GCCGCACCTC.ACTGGTGGCG	A	C	0	1	1	1	1	1			0	0	1	190816	210	70	A	C	TCA	TCC	S	S	syn	Rv0161;	Possible oxidoreductase	Rv0161, (MTCI28.01, MTV032.04), len: 449 aa. Possible oxidoreductase, similar to hypothetical proteins and various oxidoreductases e.g. AIP2_YEAST|P46681 actin interacting protein 2 (530 aa), FASTA scores: opt: 356, E (): 0, (33.3% identity in 357 aa overlap); DLD1_YEAST|P32891 d-lactate dehydrogenase (cytochrome) (587 aa), FASTA scores: opt: 311, E(): 2.5e-20, (27.9% identity in 366 aa overlap).…
gi|448814763|ref|NC_000962.3|	191161	ACACCGGCTA.CGACCTGCCC	C	T	0	0	0	0	0	1			0	0	0	191161	555	185	C	T	TAC	TAT	Y	Y	syn	Rv0161;	Possible oxidoreductase	Rv0161, (MTCI28.01, MTV032.04), len: 449 aa. Possible oxidoreductase, similar to hypothetical proteins and various oxidoreductases e.g. AIP2_YEAST|P46681 actin interacting protein 2 (530 aa), FASTA scores: opt: 356, E (): 0, (33.3% identity in 357 aa overlap); DLD1_YEAST|P32891 d-lactate dehydrogenase (cytochrome) (587 aa), FASTA scores: opt: 311, E(): 2.5e-20, (27.9% identity in 366 aa overlap).…
gi|448814763|ref|NC_000962.3|	191202	GGCACCCTGG.GGGTTATCAC	G	A	0	0	0	0	0	0			0	0	0	191202	596	199	G	A	GGG	GAG	G	E	NON	Rv0161;	Possible oxidoreductase	Rv0161, (MTCI28.01, MTV032.04), len: 449 aa. Possible oxidoreductase, similar to hypothetical proteins and various oxidoreductases e.g. AIP2_YEAST|P46681 actin interacting protein 2 (530 aa), FASTA scores: opt: 356, E (): 0, (33.3% identity in 357 aa overlap); DLD1_YEAST|P32891 d-lactate dehydrogenase (cytochrome) (587 aa), FASTA scores: opt: 311, E(): 2.5e-20, (27.9% identity in 366 aa overlap).…
gi|448814763|ref|NC_000962.3|	191322	CGCGACGTGG.AGGGCATCGC	A	G	0	0	0	1	0	0			0	0	0	191322	716	239	A	G	GAG	GGG	E	G	NON	Rv0161;	Possible oxidoreductase	Rv0161, (MTCI28.01, MTV032.04), len: 449 aa. Possible oxidoreductase, similar to hypothetical proteins and various oxidoreductases e.g. AIP2_YEAST|P46681 actin interacting protein 2 (530 aa), FASTA scores: opt: 356, E (): 0, (33.3% identity in 357 aa overlap); DLD1_YEAST|P32891 d-lactate dehydrogenase (cytochrome) (587 aa), FASTA scores: opt: 311, E(): 2.5e-20, (27.9% identity in 366 aa overlap).…
gi|448814763|ref|NC_000962.3|	194681	CCGTCTCGTC.GAGACGGATG	G	C	0	1	1	1	1	1			0	0	1	194681	135	45	G	C	CTC	CTG	L	L	syn	Rv0165c;mce1R	Probable transcriptional regulatory protein Mce1R (probably GntR-family)	Rv0165c, (MTCI28.05c), len: 223 aa. Probable mce1R,transcriptional regulator, GntR family (See Casali et al.,2006), showing some similarity to several e.g. NTRA_CHELE|P54988 nta operon transcriptional regulator (231 aa), FASTA scores: opt: 154, E(): 0.00058, (32.0% identity in 125 aa overlap); P46833|GNTR_BACLI gluconate operon transcriptional repressor from Bacillus licheniformis (243 aa); GNTR_…
gi|448814763|ref|NC_000962.3|	195682	TCGGTTTCGT.CGGCGTCCCG	C	G	0	1	1	1	1	1			0	0	1	195682	690	230	C	G	GTC	GTG	V	V	syn	Rv0166;fadD5	Probable fatty-acid-CoA ligase FadD5 (fatty-acid-CoA synthetase) (fatty-acid-CoA synthase)	Rv0166, (MTCI28.06), len: 554 aa. Probable fadD5,fatty-acid-CoA synthetase, similar to many eg LCFA_ECOLI|P29212 long-chain-fatty-acid--CoA ligase (561 aa), FASTA scores: opt: 612, E(): 0, (29.4% identity in 534 aa overlap). Also similar to many other fatty-acid-CoA ligases from Mycobacterium tuberculosis e.g. MTCY07A7.11c FASTA score: (35.3% identity in 487 aa overlap), MTV013_10,MTY25D10_30, et…
gi|448814763|ref|NC_000962.3|	196642	GAAGGGAAAA.CCGACAGAAA	C	T	0	1	1	1	1	1			0	0	1	196642	1650	550	C	T	AAC	AAT	N	N	syn	Rv0166;fadD5	Probable fatty-acid-CoA ligase FadD5 (fatty-acid-CoA synthetase) (fatty-acid-CoA synthase)	Rv0166, (MTCI28.06), len: 554 aa. Probable fadD5,fatty-acid-CoA synthetase, similar to many eg LCFA_ECOLI|P29212 long-chain-fatty-acid--CoA ligase (561 aa), FASTA scores: opt: 612, E(): 0, (29.4% identity in 534 aa overlap). Also similar to many other fatty-acid-CoA ligases from Mycobacterium tuberculosis e.g. MTCY07A7.11c FASTA score: (35.3% identity in 487 aa overlap), MTV013_10,MTY25D10_30, et…
gi|448814763|ref|NC_000962.3|	199470	TAAAGCGGCG.TCCGGTGGCG	T	G	0	1	1	1	1	1			0	0	1	199470	937	313	T	G	TCC	GCC	S	A	NON	Rv0169;mce1A	Mce-family protein Mce1A	Rv0169, (MTCI28.09), len: 454 aa. Mce1A; belongs to 24-membered Mycobacterium tuberculosis Mce protein family (see citations below), highly similar to Mycobacterium tuberculosis proteins O07789|MCE2|Rv0589|MTCY19H5.33c|mce2A (404 aa); O53967|MCE3|Rv1966|MTV051.04|mce3A (425 aa); etc. Also highly similar to others e.g. AAD52105.1|AF113402_1|AF113402 mycobacterial cell entry protein from Mycobacter…
gi|448814763|ref|NC_000962.3|	203038	GGTAAGCAAA.TCAACACCAC	T	C	0	1	1	1	1	1			0	0	1	203038	563	188	T	C	ATC	ACC	I	T	NON	Rv0172;mce1D	Mce-family protein Mce1D	Rv0172, (MTCI28.12), len: 530 aa. Mce1D; belongs to 24-membered Mycobacterium tuberculosis Mce protein family (see citations below), highly similar to Mycobacterium tuberculosis proteins O07786|Rv0592|MTCY19H5.30c|mce2D (508 aa); O53970|Rv1969|MTV051.07|mce3D (423 aa); etc. Also highly similar to others e.g. NP_302659.1|NC_002677 putative secreted protein from Mycobacterium leprae (531 aa); CAC12…
gi|448814763|ref|NC_000962.3|	204094	GGATGCGGGT.GATGCGCCAC	G	T	0	1	1	1	1	1			0	0	1	204094	30	10	G	T	GTG	GTT	V	V	syn	Rv0173;lprK	Possible Mce-family lipoprotein LprK (Mce-family lipoprotein Mce1E)	Rv0173, (MTCI28.13), len: 390 aa. Possible lprK (alternate gene name: mce1E), lipoprotein which belongs to 24-membered Mycobacterium tuberculosis Mce protein family (see citations below), highly similar to Mycobacterium tuberculosis proteins O07785|LPRL|Rv0593|MTCY19H5.29|mce2E (402 aa); O53971|LPRM|Rv1970|MTV051.08|mce3E (377 aa); etc. Also highly similar to others e.g. NP_302660.1|NC_002677 put…
gi|448814763|ref|NC_000962.3|	205852	TTTGGACAGC.CAGGTCAACA	C	G	0	0	0	0	0	0			0	0	0	205852	622	208	C	G	CAG	GAG	Q	E	NON	Rv0174;mce1F	Mce-family protein Mce1F	Rv0174, (MTCI28.14), len: 515 aa. Mce1F; belongs to 24-membered Mycobacterium tuberculosis Mce protein family (see citations below), similar to Mycobacterium tuberculosis proteins O07784|Rv0594|MTCY19H5.28c|mce2F (516 aa); O53972|Rv1971|MTV051.09|mce3F (437 aa); etc. Also highly similar to others e.g. NP_302661.1|NC_002677 putative secreted protein from Mycobacterium leprae (516 aa); AAF74993.1|A…
gi|448814763|ref|NC_000962.3|	206339	GTCGATGTCC.TGGGCAAACG	T	C	0	1	1	1	1	1			0	0	1	206339	1109	370	T	C	CTG	CCG	L	P	NON	Rv0174;mce1F	Mce-family protein Mce1F	Rv0174, (MTCI28.14), len: 515 aa. Mce1F; belongs to 24-membered Mycobacterium tuberculosis Mce protein family (see citations below), similar to Mycobacterium tuberculosis proteins O07784|Rv0594|MTCY19H5.28c|mce2F (516 aa); O53972|Rv1971|MTV051.09|mce3F (437 aa); etc. Also highly similar to others e.g. NP_302661.1|NC_002677 putative secreted protein from Mycobacterium leprae (516 aa); AAF74993.1|A…
gi|448814763|ref|NC_000962.3|	206384	AGTAAGGACC.CGTACGTTCC	C	T	0	0	0	1	0	0			0	0	0	206384	1154	385	C	T	CCG	CTG	P	L	NON	Rv0174;mce1F	Mce-family protein Mce1F	Rv0174, (MTCI28.14), len: 515 aa. Mce1F; belongs to 24-membered Mycobacterium tuberculosis Mce protein family (see citations below), similar to Mycobacterium tuberculosis proteins O07784|Rv0594|MTCY19H5.28c|mce2F (516 aa); O53972|Rv1971|MTV051.09|mce3F (437 aa); etc. Also highly similar to others e.g. NP_302661.1|NC_002677 putative secreted protein from Mycobacterium leprae (516 aa); AAF74993.1|A…
gi|448814763|ref|NC_000962.3|	206481	CGGTGAAGCC.CGGGTTGGTG	C	G	0	1	1	1	1	1			0	0	1	206481	1251	417	C	G	CCC	CCG	P	P	syn	Rv0174;mce1F	Mce-family protein Mce1F	Rv0174, (MTCI28.14), len: 515 aa. Mce1F; belongs to 24-membered Mycobacterium tuberculosis Mce protein family (see citations below), similar to Mycobacterium tuberculosis proteins O07784|Rv0594|MTCY19H5.28c|mce2F (516 aa); O53972|Rv1971|MTV051.09|mce3F (437 aa); etc. Also highly similar to others e.g. NP_302661.1|NC_002677 putative secreted protein from Mycobacterium leprae (516 aa); AAF74993.1|A…
gi|448814763|ref|NC_000962.3|	206484	TGAAGCCCGG.GTTGGTGATT	G	T	0	1	1	1	1	1			0	0	1	206484	1254	418	G	T	GGG	GGT	G	G	syn	Rv0174;mce1F	Mce-family protein Mce1F	Rv0174, (MTCI28.14), len: 515 aa. Mce1F; belongs to 24-membered Mycobacterium tuberculosis Mce protein family (see citations below), similar to Mycobacterium tuberculosis proteins O07784|Rv0594|MTCY19H5.28c|mce2F (516 aa); O53972|Rv1971|MTV051.09|mce3F (437 aa); etc. Also highly similar to others e.g. NP_302661.1|NC_002677 putative secreted protein from Mycobacterium leprae (516 aa); AAF74993.1|A…
gi|448814763|ref|NC_000962.3|	208590	CGCACCAGCG.AGCAGCGCAC	A	C	0	0	1	0	1	1			0	0	0	208590	174	58	A	C	CGA	CGC	R	R	syn	Rv0177;	Probable conserved Mce associated protein	Rv0177, (MTCI28.17), len: 184 aa. Probable conserved Mce-associated protein, equivalent to CAC32129.1|AL583926 conserved membrane protein from Mycobacterium leprae (184 aa). Also similar to mce-associated proteins from Mycobacterium tuberculosis e.g. Rv1363c, Rv1973, Rv3493c,etc. A core mycobacterial gene; conserved in mycobacterial strains (See Marmiesse et al., 2004).
gi|448814763|ref|NC_000962.3|	211788	AGCGTCTGGC.CGGCGATGCT	C	T	0	0	0	0	0	1			0	0	0	211788	463	155	C	T	GGC	AGC	G	S	NON	Rv0180c;	Probable conserved transmembrane protein	Rv0180c, (MTCI28.20c), len: 452 aa. Probable conserved transmembrane protein, equivalent to CAC32132.1|AL583926 probable conserved membrane protein from Mycobacterium leprae (465 aa). Shows some similarity with others membrane proteins e.g. AL096849|SCI11_29 from Streptomyces coelicolor (354 aa), FASTA scores: opt: 190,E(): 0.00067, (25.9% identity in 409 aa overlap).
gi|448814763|ref|NC_000962.3|	213147	AGGTGCACGT.CACCGGCACG	C	A	0	1	1	1	1	1			0	0	1	213147	994	332	C	A	GAC	TAC	D	Y	NON	Rv0182c;sigG	Probable alternative RNA polymerase sigma factor SigG (RNA polymerase ECF type sigma factor)	Rv0182c, (MTCI28.22c), len: 370 aa (start site uncertain; first of several possibles was chosen, but note that this overlaps the upstream ORF). Probable sigG,alternative RNA polymerase sigma subunit (see citations below), similar to many e.g. Q45585|SIGW_BACSU RNA polymerase sigma factor from Bacillus subtilis (187 aa). Also similar to nine other ECF sigma factors from Mycobacterium tuberculosis …
gi|448814763|ref|NC_000962.3|	213281	CTGGTACCAG.CCGGTATACG	C	T	0	1	1	1	1	1			0	0	1	213281	860	287	C	T	GGC	GAC	G	D	NON	Rv0182c;sigG	Probable alternative RNA polymerase sigma factor SigG (RNA polymerase ECF type sigma factor)	Rv0182c, (MTCI28.22c), len: 370 aa (start site uncertain; first of several possibles was chosen, but note that this overlaps the upstream ORF). Probable sigG,alternative RNA polymerase sigma subunit (see citations below), similar to many e.g. Q45585|SIGW_BACSU RNA polymerase sigma factor from Bacillus subtilis (187 aa). Also similar to nine other ECF sigma factors from Mycobacterium tuberculosis …
gi|448814763|ref|NC_000962.3|	213980	GTCCCCGCGC.CGTTCGTCGG	C	T	0	1	0	0	0	0			0	0	0	213980	161	54	C	T	CGG	CAG	R	Q	NON	Rv0182c;sigG	Probable alternative RNA polymerase sigma factor SigG (RNA polymerase ECF type sigma factor)	Rv0182c, (MTCI28.22c), len: 370 aa (start site uncertain; first of several possibles was chosen, but note that this overlaps the upstream ORF). Probable sigG,alternative RNA polymerase sigma subunit (see citations below), similar to many e.g. Q45585|SIGW_BACSU RNA polymerase sigma factor from Bacillus subtilis (187 aa). Also similar to nine other ECF sigma factors from Mycobacterium tuberculosis …
gi|448814763|ref|NC_000962.3|	215977	GCGCGCCGGG.CGGCCACCGC	C	T	0	1	1	1	1	1			0	0	1	215977	263	88	C	T	GCG	GTG	A	V	NON	Rv0185;	hypothetical protein	Rv0185, (MTCI28.25a), len: 169 aa. Conserved hypothetical protein, equivalent to CAB08794.1|Z95398|MLCL622_2 from Mycobacterium leprae (168 aa), FASTA scores: opt: 861, E(): 0, (76.4% identity in 165 aa overlap). Contains PS00142 Neutral zinc metallopeptidases, zinc-binding region signature. A core mycobacterial gene; conserved in mycobacterial strains (See Marmiesse et al., 2004).
gi|448814763|ref|NC_000962.3|	217201	CGGACATGAA.TGCGCACAAC	T	C	0	1	1	1	1	1			0	0	1	217201	933	311	T	C	AAT	AAC	N	N	syn	Rv0186;bglS	Probable beta-glucosidase BglS (gentiobiase) (cellobiase) (beta-D-glucoside glucohydrolase)	Rv0186, (MTCI28.25b), len: 691 aa. Probable bglS,beta-glucosidase, highly similar to many e.g. BGLS_AGRTU|P27034 beta-glucosidase from Agrobacterium tumefaciens (818 aa), FASTA scores: opt: 643, E(): 0,(32.5% identity in 842 aa overlap). Seems to belong to family 3 of glycosyl hydrolases.
gi|448814763|ref|NC_000962.3|	222925	TGGCCGACGG.GCTCGTCACC	G	A	0	1	1	1	1	1			0	0	1	222925	637	213	G	A	GCT	ACT	A	T	NON	Rv0191;	Probable conserved integral membrane protein	Rv0191, (MTCI28.30), len: 413 aa. Probable conserved integral membrane protein, member of major facilitator superfamily (MFS) possibly involved in transport of drug,similar to several hypothetical proteins e.g. YDEA_ECOLI|P31122 hypothetical 42.5 kd protein from Escherichia coli (396 aa), FASTA scores: opt: 475, E(): 4.2e-33, (29.7% identity in 381 aa overlap); and to several chloramphenicol resi…
gi|448814763|ref|NC_000962.3|	223942	GGATCCGACA.TCGTTTGTTG	T	C	0	1	1	1	1	1			0	0	1	223942	379	127	T	C	TCG	CCG	S	P	NON	Rv0192;	hypothetical protein	Rv0192, (MTCI28.31), len: 366 aa. Conserved hypothetical protein. Has Gly- Arg-rich region followed by highly Pro-rich repetitive region near N-terminus. Similar in C-terminus to other hypothetical proteins e.g. Q49706|B1496_F2_81|U00013 from Mycobacterium leprae (271 aa), FASTA scores: opt: 375, E(): 3.2e-24, (36.1% identity in 255 aa overlap); YV09_MYCTU|Q11149|cY20G9.09 hypothetical 47.9 kDa p…
gi|448814763|ref|NC_000962.3|	225323	TCGGGGGCCT.TGGTGGCCGC	T	C	0	1	1	1	1	1			0	0	1	225323	1249	417	T	C	AAG	GAG	K	E	NON	Rv0193c;	Hypothetical protein	Rv0193c, (MTV033.01c-MTCI28.32), len: 615 aa. Hypothetical unknown protein.
gi|448814763|ref|NC_000962.3|	225566	ATCCGCCCTG.GATTGTCGGC	G	A	0	0	0	0	0	0			0	0	0	225566	1006	336	G	A	CCA	TCA	P	S	NON	Rv0193c;	Hypothetical protein	Rv0193c, (MTV033.01c-MTCI28.32), len: 615 aa. Hypothetical unknown protein.
gi|448814763|ref|NC_000962.3|	227098	TACTTGCTGA.TGTACGTACG	T	C	0	1	1	1	1	1			0	0	1	227098	221	74	T	C	ATG	ACG	M	T	NON	Rv0194;	Probable transmembrane multidrug efflux pump	Rv0194, (MTV033.02), len: 1194 aa. Probable multidrug efflux pump (See Danilchanka et al., 2008),highly similar to many e.g. U62129|STU62129_2|T30293 ABC transport protein homolog from Salmonella typhi (1218 aa),FASTA scores: opt: 1116, E(): 0, (36.3% identity in 1209 aa overlap); CAB66302.1|AL136519 ABC transporter protein ATP-binding component from Streptomyces coelicolor (1243 aa); I84547 mdl …
gi|448814763|ref|NC_000962.3|	227742	GGCGCGGCCG.GCATGCGATC	G	A	0	0	0	1	0	0			0	0	0	227742	865	289	G	A	GCA	ACA	A	T	NON	Rv0194;	Probable transmembrane multidrug efflux pump	Rv0194, (MTV033.02), len: 1194 aa. Probable multidrug efflux pump (See Danilchanka et al., 2008),highly similar to many e.g. U62129|STU62129_2|T30293 ABC transport protein homolog from Salmonella typhi (1218 aa),FASTA scores: opt: 1116, E(): 0, (36.3% identity in 1209 aa overlap); CAB66302.1|AL136519 ABC transporter protein ATP-binding component from Streptomyces coelicolor (1243 aa); I84547 mdl …
gi|448814763|ref|NC_000962.3|	230170	CTGGTTGACC.CCGACATTCT	C	T	0	1	1	1	1	1			0	0	1	230170	3293	1098	C	T	CCC	CTC	P	L	NON	Rv0194;	Probable transmembrane multidrug efflux pump	Rv0194, (MTV033.02), len: 1194 aa. Probable multidrug efflux pump (See Danilchanka et al., 2008),highly similar to many e.g. U62129|STU62129_2|T30293 ABC transport protein homolog from Salmonella typhi (1218 aa),FASTA scores: opt: 1116, E(): 0, (36.3% identity in 1209 aa overlap); CAB66302.1|AL136519 ABC transporter protein ATP-binding component from Streptomyces coelicolor (1243 aa); I84547 mdl …
gi|448814763|ref|NC_000962.3|	231114	CCAGTCACGC.CCCGAAACTG	C	G	0	1	1	1	1	1			0	0	1	231114	216	72	C	G	GCC	GCG	A	A	syn	Rv0195;	Possible two component transcriptional regulatory protein (probably LuxR-family)	Rv0195, (MTV033.03), len: 211 aa. Possible two-component response regulator, luxR family, similar to many e.g. U00008|ECOHU49_15 regulatory protein narP from Escherichia coli strain K12 (225 aa), FASTA scores: opt: 232, E(): 7.3e-09, (29.2% identity in 219 aa overlap). Start chosen by similarity. Contains probable helix-turn-helix motif at aa 166-187 (Score 1164, +3.15 SD).
gi|448814763|ref|NC_000962.3|	231891	GCGCTGATTG.ACAAGTATCG	A	G	0	0	0	0	0	0			0	0	1	231891	245	82	A	G	GAC	GGC	D	G	NON	Rv0196;	Possible transcriptional regulatory protein	Rv0196, (MTV033.04), len: 194 aa. Possible transcriptional regulatory protein, similar to two Bacillus subtilis regulators: P42105|YXAF_BACSU hypothetical 21.0 kDa protein (191 aa), FASTA scores: opt: 323, E(): 2.1e-15,(30.9% identity in 181 aa overlap); and Z99105|BSUB0002_9 negative regulator of the lincomycin operon (188 aa), FASTA scores: opt: 255, E(): 1e-10, (25.9 identity in 185 aa overlap…
gi|448814763|ref|NC_000962.3|	234477	CCATTTGGTA.TCCCAAATGG	T	G	0	1	1	1	1	1			1	1	1	234477	2247	749	T	G	TAT	TAG	Y	*	NON	Rv0197;	Possible oxidoreductase	Rv0197, (MTV033.05), len: 762 aa. Possible oxidoreductase, similar to others e.g. 9948789|AAG06102.1|AE004699_7|B83307 probable molybdopterin oxidoreductase from Pseudomonas aeruginosa strain PAO1 (769 aa); 5441785|CAB46809.1|AL096811|T36812 probable dehydrogenase from Streptomyces coelicolor (747 aa), FASTA scores: opt: 617, E(): 9.8e-30, (29.9% identity in 762 aa overlap); BAB04334.1|AP001509 a…
gi|448814763|ref|NC_000962.3|	241299	TCATGAACTG.CTGGATTTCG	C	A	0	0	0	0	0	0			0	0	0	241299			C	A
gi|448814763|ref|NC_000962.3|	241377	CGTTCGGCGT.GGACCGCACA	G	T	0	0	0	0	0	0			0	0	0	241377			G	T
gi|448814763|ref|NC_000962.3|	249270	TCTGACGTCG.ACCTGGTCGT	A	C	0	0	0	0	1	0			0	0	0	249270	233	78	A	C	GAC	GCC	D	A	NON	Rv0209;	Hypothetical protein	Rv0209, (MTCY08D5.04), len: 361 aa. Hypothetical unknown protein.
gi|448814763|ref|NC_000962.3|	249522	TTGCGGGCCG.TGCTGCGGGC	T	C	0	1	1	1	1	1			0	0	1	249522	485	162	T	C	GTG	GCG	V	A	NON	Rv0209;	Hypothetical protein	Rv0209, (MTCY08D5.04), len: 361 aa. Hypothetical unknown protein.
gi|448814763|ref|NC_000962.3|	250663	GCGTGCGTGG.GAATCCCGGC	G	T	0	0	0	0	1	0			0	0	0	250663	544	182	G	T	GAA	TAA	E	*	NON	Rv0210;	Hypothetical protein	Rv0210, (MTCY08D5.05), len: 492 aa. Hypothetical unknown protein. Possibly membrane protein; has hydrophobic stretches around aa 333 - 381.
gi|448814763|ref|NC_000962.3|	251575	CGAGCCGGGT.GCGCCCACAA	G	A	0	1	1	1	1	1			0	0	1	251575	1456	486	G	A	GCG	ACG	A	T	NON	Rv0210;	Hypothetical protein	Rv0210, (MTCY08D5.05), len: 492 aa. Hypothetical unknown protein. Possibly membrane protein; has hydrophobic stretches around aa 333 - 381.
gi|448814763|ref|NC_000962.3|	254672	CCGGCGATGA.CATTCTCCCA	C	T	0	1	0	0	0	0			0	0	0	254672	1279	427	C	T	GTC	ATC	V	I	NON	Rv0213c;	Possible methyltransferase (methylase)	Rv0213c, (MTCY08D5.08c), len: 437 aa. Possible methyltransferase, weakly similar to others methyltransferases e.g. AF127374_30|LINA from Streptomyces lavendulae (611 aa), FASTA scores: opt: 400, E(): 8.1e-19,(27.3% identity in 388 aa overlap); Q50258 fortimicin kl1 methyltransferase (553 aa), FASTA scores: opt: 267, E(): 1.2e-13, (29.3% identity in 351 aa overlap).
gi|448814763|ref|NC_000962.3|	256760	CTCGGTATAT.CTGAGTCCCG	C	T	0	0	1	0	0	0			0	0	0	256760	697	233	C	T	CTG	TTG	L	L	syn	Rv0214;fadD4	Probable fatty-acid-CoA ligase FadD4 (fatty-acid-CoA synthetase) (fatty-acid-CoA synthase)	Rv0214, (MTCY08D5.09), len: 537 aa. Probable fadD4,fatty-acid-CoA synthetase, similar to many e.g. 4CL_PINTA|P41636 4-coumarate--CoA ligase (537 aa), FASTA scores: opt: 622, E(): 1e-31, (30.0% identity in 514 aa overlap). Also similar to others from Mycobacterium tuberculosis e.g. MTCY6A4.14 FASTA score: (30.7% identity in 501 aa overlap); MTCY493_27, MTCY07A7_11, MTCI28_6. Contains PS00455 putat…
gi|448814763|ref|NC_000962.3|	261869	GCTGGTGCTG.TGTGGCGGGC	T	C	0	1	1	1	1	1			0	0	1	261869	946	316	T	C	TGT	CGT	C	R	NON	Rv0218;	Probable conserved transmembrane protein	Rv0218, (MTCY08D5.13), len: 442 aa. Probable conserved transmembrane protein, some similarity with sulfite oxidases e.g. SUOX_HUMAN|P51687 sulfite oxidase precursor (488 aa), FASTA scores: opt: 153, E(): 0.0087,(28.6% identity in 161 aa overlap); and with some nitrate reductases e.g. NIA_FUSOX|P39863 nitrate reductase (NADPH) (905 aa), FASTA scores: opt: 143, E(): 0.06, (29.3% identity in 92 aa o…
gi|448814763|ref|NC_000962.3|	262268	TCGACATTGC.AACGCGTTTC	A	T	0	1	1	1	1	1			0	0	1	262268	15	5	A	T	GCA	GCT	A	A	syn	Rv0219;	Probable conserved transmembrane protein	Rv0219, (MTCY08D5.14), len: 182 aa. Probable conserved transmembrane protein, showing similarity with CAB76992.1|AL159178 putative lipoprotein from Streptomyces coelicolor (163 aa).
gi|448814763|ref|NC_000962.3|	264129	ATGTGCACAT.GCACACACTC	G	A	0	1	1	1	1	1			0	0	1	264129	63	21	G	A	ATG	ATA	M	I	NON	Rv0221;	Possible triacylglycerol synthase (diacylglycerol acyltransferase)	Rv0221, (MTCY08D5.16), len: 469 aa. Possible triacylglycerol synthase (See Daniel et al., 2004), similar to other proteins from Mycobacterium tuberculosis e.g. Q50680|Rv2285|MT2343|MTCY339.25c 47.7 kDa protein (445 aa),FASTA scores: opt: 455, E(): 8.1e-23, (26.7% identity in 461 aa overlap); Rv3740c, Rv3734c, etc.
gi|448814763|ref|NC_000962.3|	264171	ATTCGGACAG.ACAGGAATTC	A	G	0	0	0	1	0	0			0	0	0	264171	105	35	A	G	AGA	AGG	R	R	syn	Rv0221;	Possible triacylglycerol synthase (diacylglycerol acyltransferase)	Rv0221, (MTCY08D5.16), len: 469 aa. Possible triacylglycerol synthase (See Daniel et al., 2004), similar to other proteins from Mycobacterium tuberculosis e.g. Q50680|Rv2285|MT2343|MTCY339.25c 47.7 kDa protein (445 aa),FASTA scores: opt: 455, E(): 8.1e-23, (26.7% identity in 461 aa overlap); Rv3740c, Rv3734c, etc.
gi|448814763|ref|NC_000962.3|	265554	AGGTTCTGGT.AGAACAGCGG	A	C	0	1	1	1	1	1			0	0	1	265554	48	16	A	C	GTA	GTC	V	V	syn	Rv0222;echA1	Probable enoyl-CoA hydratase EchA1 (enoyl hydrase) (unsaturated acyl-CoA hydratase) (crotonase)	Rv0222, (MTCY08D5.17), len: 262 aa. Probable echA1,enoyl-CoA hydratase, similar to others e.g. AAC77915.1|AF063588 enoyl CoA hydratase from Rhodococcus fascians (275 aa); etc.
gi|448814763|ref|NC_000962.3|	267221	GTTTCGGCGG.CGGGCTTGAG	C	T	0	0	0	1	0	0			0	0	0	267221	544	182	C	T	GCC	ACC	A	T	NON	Rv0223c;	Probable aldehyde dehydrogenase	Rv0223c, (MTCY08D5.18), len: 487 aa. Probable aldehyde dehydrogenase, similar to others e.g. A75608|6460525|AAF12231.1|AE001862_57 aldehyde dehydrogenase from Deinococcus radiodurans strain R1 (495 aa); Q47943 L-sorbosone dehydrogenase NAD(P) dependent from Gluconobacter oxydans (498 aa), FASTA scores: opt: 1157, E (): 0, (42.1% identity in 482 aa overlap); etc. Also similar to Rv0768, Rv2858c, e…
gi|448814763|ref|NC_000962.3|	267751	GTATTCCGTG.GCACTGTCAG	G	C	0	1	1	1	1	1			0	0	1	267751	14	5	G	C	GCC	GGC	A	G	NON	Rv0223c;	Probable aldehyde dehydrogenase	Rv0223c, (MTCY08D5.18), len: 487 aa. Probable aldehyde dehydrogenase, similar to others e.g. A75608|6460525|AAF12231.1|AE001862_57 aldehyde dehydrogenase from Deinococcus radiodurans strain R1 (495 aa); Q47943 L-sorbosone dehydrogenase NAD(P) dependent from Gluconobacter oxydans (498 aa), FASTA scores: opt: 1157, E (): 0, (42.1% identity in 482 aa overlap); etc. Also similar to Rv0768, Rv2858c, e…
gi|448814763|ref|NC_000962.3|	270430	GCCAAGTCAG.GCAGCGTTAG	G	C	0	1	1	1	1	1			0	0	1	270430	1135	379	G	C	CCT	GCT	P	A	NON	Rv0226c;	Probable conserved transmembrane protein	Rv0226c, (MTCY08D5.21c), len: 576 aa. Probable conserved transmembrane protein, equivalent, except in N-terminal part, to AC32114.1|AL583926 conserved membrane protein from Mycobacterium leprae (600 aa), FASTA scores: opt: 2086, E(): 0, (70.3% identity in 579 aa overlap). Also similar to AL021411|SC7H1_20 from Streptomyces coelicolor (483 aa), FASTA scores: opt: 180, E(): 0.00028, (26.5 identity …
gi|448814763|ref|NC_000962.3|	271553	ACCCCGGTCG.GAACCAGCGC	G	A	0	0	0	0	0	0			0	0	0	271553	12	4	G	A	TTC	TTT	F	F	syn	Rv0226c;	Probable conserved transmembrane protein	Rv0226c, (MTCY08D5.21c), len: 576 aa. Probable conserved transmembrane protein, equivalent, except in N-terminal part, to AC32114.1|AL583926 conserved membrane protein from Mycobacterium leprae (600 aa), FASTA scores: opt: 2086, E(): 0, (70.3% identity in 579 aa overlap). Also similar to AL021411|SC7H1_20 from Streptomyces coelicolor (483 aa), FASTA scores: opt: 180, E(): 0.00028, (26.5 identity …
gi|448814763|ref|NC_000962.3|	272339	AATAGGGGTA.TGTCTTCTTC	T	G	0	0	0	0	0	0			0	0	0	272339	501	167	T	G	ACA	ACC	T	T	syn	Rv0227c;	Probable conserved membrane protein	Rv0227c, (MTCY08D5.22c), len: 421 aa. Possible conserved membrane protein, equivalent to AL022486|MLCB1883_4 from Mycobacterium leprae (448 aa),FASTA scores: opt: 2148, E(): 0, (76.6% identity in 423 aa overlap). A core mycobacterial gene; conserved in mycobacterial strains (See Marmiesse et al., 2004).
gi|448814763|ref|NC_000962.3|	272684	GCGACGCCGA.GTCGAGTGCC	G	A	0	0	0	0	0	0			0	0	0	272684	156	52	G	A	GAC	GAT	D	D	syn	Rv0227c;	Probable conserved membrane protein	Rv0227c, (MTCY08D5.22c), len: 421 aa. Possible conserved membrane protein, equivalent to AL022486|MLCB1883_4 from Mycobacterium leprae (448 aa),FASTA scores: opt: 2148, E(): 0, (76.6% identity in 423 aa overlap). A core mycobacterial gene; conserved in mycobacterial strains (See Marmiesse et al., 2004).
gi|448814763|ref|NC_000962.3|	278021	TAGCCCGGCG.TGCCGGAGTC	T	C	0	1	1	1	1	1			0	0	1	278021	123	41	T	C	CGT	CGC	R	R	syn	Rv0232;	Probable transcriptional regulatory protein (probably TetR/AcrR-family)	Rv0232, (MTCY08D5.28), len: 229 aa. Probable transcriptional regulatory protein, TetR/AcrR family,similar to others e.g. YIXD_BACSU|P32398 hypothetical transcriptional regulator (191 aa), FASTA scores: opt: 149,E(): 0.0014, (21.5% identity in 158 aa overlap). Also similar to MTV030_11 from Mycobacterium tuberculosis. Contains PS01081 Bacterial regulatory proteins, TetR family signature, and proba…
gi|448814763|ref|NC_000962.3|	278681	AAAGTTCTGG.CATCCGGCCG	C	G	0	1	1	1	1	1			0	0	1	278681	97	33	C	G	CAT	GAT	H	D	NON	Rv0233;nrdB	Ribonucleoside-diphosphate reductase (beta chain) NrdB (ribonucleotide reductase small chain)	Rv0233, (MTCY08D5.29), len: 314 aa. nrdB (alternate gene name: rnrS) ribonucleoside-diphosphate reductase, beta chain, similar to others e.g. RIR2_SCHPO|P36603 ribonucleoside-diphosphate reductase (391 aa), FASTA scores: opt: 168, E(): 0.00018, (26.1% identity in 199 aa overlap); etc. Belongs to the ribonucleoside diphosphate reductase small chain family. Cofactor: iron, manganese
gi|448814763|ref|NC_000962.3|	278999	CTACGCGGAG.TTGCCGGAGT	T	C	0	0	0	0	0	0			0	0	0	278999	415	139	T	C	TTG	CTG	L	L	syn	Rv0233;nrdB	Ribonucleoside-diphosphate reductase (beta chain) NrdB (ribonucleotide reductase small chain)	Rv0233, (MTCY08D5.29), len: 314 aa. nrdB (alternate gene name: rnrS) ribonucleoside-diphosphate reductase, beta chain, similar to others e.g. RIR2_SCHPO|P36603 ribonucleoside-diphosphate reductase (391 aa), FASTA scores: opt: 168, E(): 0.00018, (26.1% identity in 199 aa overlap); etc. Belongs to the ribonucleoside diphosphate reductase small chain family. Cofactor: iron, manganese
gi|448814763|ref|NC_000962.3|	279122	CGCCTGGCAC.AAGATCTGTG	A	G	0	0	0	0	0	0			0	0	0	279122	538	180	A	G	AAG	GAG	K	E	NON	Rv0233;nrdB	Ribonucleoside-diphosphate reductase (beta chain) NrdB (ribonucleotide reductase small chain)	Rv0233, (MTCY08D5.29), len: 314 aa. nrdB (alternate gene name: rnrS) ribonucleoside-diphosphate reductase, beta chain, similar to others e.g. RIR2_SCHPO|P36603 ribonucleoside-diphosphate reductase (391 aa), FASTA scores: opt: 168, E(): 0.00018, (26.1% identity in 199 aa overlap); etc. Belongs to the ribonucleoside diphosphate reductase small chain family. Cofactor: iron, manganese
gi|448814763|ref|NC_000962.3|	279571	TCGTGCCGAA.TTGGGCGATT	T	A	0	0	0	0	0	0			0	0	0	279571			T	A
gi|448814763|ref|NC_000962.3|	279721	TAGGACACCG.TCATGCCGTT	T	C	0	0	0	0	0	0			0	0	0	279721	1420	474	T	C	ACG	GCG	T	A	NON	Rv0234c;gabD1	Succinate-semialdehyde dehydrogenase [NADP+] dependent (SSDH) GabD1	Rv0234c, (MTCY08D5.30c), len: 511 aa. gabD1,succinate-semialdehyde dehydrogenase [NADP+] dependent,equivalent to AL022486|MLCB1883_6 probable aldehyde dehydrogenase from Mycobacterium leprae (457 aa), FASTA scores: opt: 2617, E(): 0, (85.7% identity in 455 aa overlap). Also highly similar to Q55585|GABD|SLR0370 probable succinate-semialdehyde dehydrogenase from Synechocystis sp. strain PCC 6803 (…
gi|448814763|ref|NC_000962.3|	279933	GATGTCGGTG.ATCACGGTCG	A	G	0	0	0	0	0	0			0	0	0	279933	1208	403	A	G	ATC	ACC	I	T	NON	Rv0234c;gabD1	Succinate-semialdehyde dehydrogenase [NADP+] dependent (SSDH) GabD1	Rv0234c, (MTCY08D5.30c), len: 511 aa. gabD1,succinate-semialdehyde dehydrogenase [NADP+] dependent,equivalent to AL022486|MLCB1883_6 probable aldehyde dehydrogenase from Mycobacterium leprae (457 aa), FASTA scores: opt: 2617, E(): 0, (85.7% identity in 455 aa overlap). Also highly similar to Q55585|GABD|SLR0370 probable succinate-semialdehyde dehydrogenase from Synechocystis sp. strain PCC 6803 (…
gi|448814763|ref|NC_000962.3|	279952	GGCGGGTAGA.ACCAGCCCGG	A	G	0	0	0	0	0	0			0	0	0	279952	1189	397	A	G	TTC	CTC	F	L	NON	Rv0234c;gabD1	Succinate-semialdehyde dehydrogenase [NADP+] dependent (SSDH) GabD1	Rv0234c, (MTCY08D5.30c), len: 511 aa. gabD1,succinate-semialdehyde dehydrogenase [NADP+] dependent,equivalent to AL022486|MLCB1883_6 probable aldehyde dehydrogenase from Mycobacterium leprae (457 aa), FASTA scores: opt: 2617, E(): 0, (85.7% identity in 455 aa overlap). Also highly similar to Q55585|GABD|SLR0370 probable succinate-semialdehyde dehydrogenase from Synechocystis sp. strain PCC 6803 (…
gi|448814763|ref|NC_000962.3|	282892	CACCGAGGGC.CGTGCCCATC	C	T	0	1	1	1	1	1			0	0	1	282892	3960	1320	C	T	ACG	ACA	T	T	syn	Rv0236c;aftD	Possible arabinofuranosyltransferase AftD	Rv0236c, (MTV034.01c, MTV034.02c, MTCY08D5.32c),len: 1400 aa. Possible aftD, arabinofuranosyltransferase (See Skovierova et al., 2009). Predicted to be in the GT-C superfamily of glycosyltransferases (See Liu and Mushegian,2003). Probable conserved transmembrane protein, equivalent to AL022486|CAC32102.1|MLCB1883_7 possible integral membrane protein from Mycobacterium leprae (1440 aa), FASTA scor…
gi|448814763|ref|NC_000962.3|	283610	GGCGCCGCCG.GCGCTAAGCA	G	A	0	1	1	1	1	1			0	0	1	283610	3242	1081	G	A	GCC	GTC	A	V	NON	Rv0236c;aftD	Possible arabinofuranosyltransferase AftD	Rv0236c, (MTV034.01c, MTV034.02c, MTCY08D5.32c),len: 1400 aa. Possible aftD, arabinofuranosyltransferase (See Skovierova et al., 2009). Predicted to be in the GT-C superfamily of glycosyltransferases (See Liu and Mushegian,2003). Probable conserved transmembrane protein, equivalent to AL022486|CAC32102.1|MLCB1883_7 possible integral membrane protein from Mycobacterium leprae (1440 aa), FASTA scor…
gi|448814763|ref|NC_000962.3|	283614	CCGCCGGCGC.TAAGCACCAC	T	C	0	1	1	1	1	1			0	0	1	283614	3238	1080	T	C	AGC	GGC	S	G	NON	Rv0236c;aftD	Possible arabinofuranosyltransferase AftD	Rv0236c, (MTV034.01c, MTV034.02c, MTCY08D5.32c),len: 1400 aa. Possible aftD, arabinofuranosyltransferase (See Skovierova et al., 2009). Predicted to be in the GT-C superfamily of glycosyltransferases (See Liu and Mushegian,2003). Probable conserved transmembrane protein, equivalent to AL022486|CAC32102.1|MLCB1883_7 possible integral membrane protein from Mycobacterium leprae (1440 aa), FASTA scor…
gi|448814763|ref|NC_000962.3|	285772	GCCGGATCAC.AGGCCCCACC	A	C	0	1	1	1	1	1			0	0	1	285772	1080	360	A	C	CCT	CCG	P	P	syn	Rv0236c;aftD	Possible arabinofuranosyltransferase AftD	Rv0236c, (MTV034.01c, MTV034.02c, MTCY08D5.32c),len: 1400 aa. Possible aftD, arabinofuranosyltransferase (See Skovierova et al., 2009). Predicted to be in the GT-C superfamily of glycosyltransferases (See Liu and Mushegian,2003). Probable conserved transmembrane protein, equivalent to AL022486|CAC32102.1|MLCB1883_7 possible integral membrane protein from Mycobacterium leprae (1440 aa), FASTA scor…
gi|448814763|ref|NC_000962.3|	285871	CGCGGTGGCC.AACGGCCAGC	A	G	0	1	1	1	1	1			0	0	1	285871	981	327	A	G	GTT	GTC	V	V	syn	Rv0236c;aftD	Possible arabinofuranosyltransferase AftD	Rv0236c, (MTV034.01c, MTV034.02c, MTCY08D5.32c),len: 1400 aa. Possible aftD, arabinofuranosyltransferase (See Skovierova et al., 2009). Predicted to be in the GT-C superfamily of glycosyltransferases (See Liu and Mushegian,2003). Probable conserved transmembrane protein, equivalent to AL022486|CAC32102.1|MLCB1883_7 possible integral membrane protein from Mycobacterium leprae (1440 aa), FASTA scor…
gi|448814763|ref|NC_000962.3|	288260	GGAACAGGCG.CTGCGCGCCG	C	T	0	1	1	1	1	1			0	0	1	288260	1075	359	C	T	CTG	TTG	L	L	syn	Rv0237;lpqI	Probable conserved lipoprotein LpqI	Rv0237, (MTV034.03), len: 388 aa. Probable lpQI,conserved lipoprotein, equivalent to AL022486|MLCB1883_8|T44873 probable secreted hydrolase from Mycobacterium leprae (387 aa), FASTA scores: opt: 1831,E(): 0, (73.3% identity in 390 aa overlap). Also similar to other lipoproteins and various hydrolases e.g. P40406|2126897|YBBD_BACSU|I39839 hypothetical 70.6 KDA lipoprotein from Bacillus subtilis (6…
gi|448814763|ref|NC_000962.3|	296312	GAGACGGTAT.CCAACGACGC	C	T	0	1	1	1	1	1			0	0	1	296312	308	103	C	T	TCC	TTC	S	F	NON	Rv0245;	Possible oxidoreductase	Rv0245, (MTV034.11), len: 162 aa. Possible oxidoreductase, equivalent to AL022486|MLCB1883_17|T44882 probable oxidoreductase from Mycobacterium leprae (162 aa),FASTA scores: opt: 860, E(): 0, (83.4% identity in 157 aa overlap). Also similar to several hypothetical proteins and various oxidoreductases e.g. AAK24246.1|AE005898 NADH:riboflavin 5'-phosphate oxidoreductase from Caulobacter crescentus …
gi|448814763|ref|NC_000962.3|	296732	TGAAGCGATG.AGCCGACCCG	A	G	0	0	0	0	1	0			0	0	0	296732			A	G
gi|448814763|ref|NC_000962.3|	304641	TCAAGCCAGA.ACACCTGATT	A	G	0	0	0	0	0	1			0	0	0	304641	1776	592	A	G	GAA	GAG	E	E	syn	Rv0252;nirB	Probable nitrite reductase [NAD(P)H] large subunit [FAD flavoprotein] NirB	Rv0252, (MTV034.18), len: 853 aa. Probable nirB (alternate gene name: nasB), nitrite reductase [NAD(P)H] large subunit, flavoprotein containing siroheme and a 2FE-2S iron-sulfur centre. Highly similar to many others bacterial enzymes e.g. P08201|NIRB_ECOLI nitrite reductase (NAD(P)H) large subunit from Escherichia coli strain K12 (847 aa), FASTA scores: opt: 2775, E(): 0, (49.8% identity in 840 a…
gi|448814763|ref|NC_000962.3|	304923	CACCGCACAA.AATAAAGCTG	A	G	0	1	1	1	1	1			0	0	1	304923	2058	686	A	G	AAA	AAG	K	K	syn	Rv0252;nirB	Probable nitrite reductase [NAD(P)H] large subunit [FAD flavoprotein] NirB	Rv0252, (MTV034.18), len: 853 aa. Probable nirB (alternate gene name: nasB), nitrite reductase [NAD(P)H] large subunit, flavoprotein containing siroheme and a 2FE-2S iron-sulfur centre. Highly similar to many others bacterial enzymes e.g. P08201|NIRB_ECOLI nitrite reductase (NAD(P)H) large subunit from Escherichia coli strain K12 (847 aa), FASTA scores: opt: 2775, E(): 0, (49.8% identity in 840 a…
gi|448814763|ref|NC_000962.3|	305188	GCTGGACCAT.GTGCGCGAGG	G	T	0	1	1	1	1	1			0	0	1	305188	2323	775	G	T	GTG	TTG	V	L	NON	Rv0252;nirB	Probable nitrite reductase [NAD(P)H] large subunit [FAD flavoprotein] NirB	Rv0252, (MTV034.18), len: 853 aa. Probable nirB (alternate gene name: nasB), nitrite reductase [NAD(P)H] large subunit, flavoprotein containing siroheme and a 2FE-2S iron-sulfur centre. Highly similar to many others bacterial enzymes e.g. P08201|NIRB_ECOLI nitrite reductase (NAD(P)H) large subunit from Escherichia coli strain K12 (847 aa), FASTA scores: opt: 2775, E(): 0, (49.8% identity in 840 a…
gi|448814763|ref|NC_000962.3|	308936	AGTCGGTATA.CCCGATCTTC	C	T	0	1	0	0	0	0			0	0	0	308936	612	204	C	T	GGG	GGA	G	G	syn	Rv0256c;PPE2	PPE family protein PPE2	Rv0256c, (MTV034.22c), len: 556 aa. PPE2, Member of the M. tuberculosis PPE family, similar to many e.g. Rv0280, Rv0286, etc. Equivalent to Z98756|MLCB2492.30 from Mycobacterium leprae (572 aa), FASTA scores: opt: 1837,E(): 0, (62.9% identity in 461 aa overlap). A core mycobacterial gene; conserved in mycobacterial strains (See Marmiesse et al., 2004).
gi|448814763|ref|NC_000962.3|	310040	TTGGAGGCGG.CGTTGACCTG	C	T	0	0	0	0	1	0			0	0	0	310040	342	114	C	T	GGC	GGT	G	G	syn	Rv0257;	hypothetical protein	Rv0257, len: 124 aa. Hypothetical protein,orthologue of ML1828A conserved hypothetical protein from Mycobacterium leprae. Replaced Rv0257c (older annotation). A core mycobacterial gene; conserved in mycobacterial strains (See Marmiesse et al., 2004). Predicted to be an outer membrane protein (See Song et al., 2008).
gi|448814763|ref|NC_000962.3|	310314	CCGATATCGC.CGACCAGGTA	C	T	0	1	0	0	0	0			0	0	1	310314	436	146	C	T	GGC	AGC	G	S	NON	Rv0258c;	hypothetical protein	Rv0258c, (MTCY06A4.02c), len: 151 aa (alternative start possible). Conserved hypothetical protein, showing some similarity to Rv1685c|MTCI125_6 from Mycobacterium tuberculosis (207 aa), FASTA scores: E(): 9.3e-07, (32.1% identity in 140 aa overlap). Also some similarity with AL049819|SCE7_13|T36295 probable transcription regulator from Streptomyces coelicolor (204 aa), FASTA scores: opt: 158, E()…
gi|448814763|ref|NC_000962.3|	310973	GGAGGCGACC.GCGACGCGGC	G	A	0	1	1	1	1	1			0	0	1	310973	545	182	G	A	GCG	GTG	A	V	NON	Rv0259c;	hypothetical protein	Rv0259c, (MTCY06A4.03c), len: 247 aa. Conserved hypothetical protein, showing some similarity to Rv2393|Z81368|MTCY253_28 from Mycobacterium tuberculosis (281 aa), FASTA scores: E(): 9.5e-16, (33.6 % identity in 235 aa overlap). Also some similarity with CAC33938.1|AL589708 putative secreted protein from Streptomyces coelicolor (248 aa).
gi|448814763|ref|NC_000962.3|	311613	GTAGCCGCAG.GACGGCGGTG	G	T	0	1	1	1	1	1			0	0	1	311613	1047	349	G	T	GTC	GTA	V	V	syn	Rv0260c;	Possible transcriptional regulatory protein	Rv0260c, (MTCY0A4.04c), len: 381 aa. Possible two-component response regulator, highly similar to CAB72204.1|AL138851 putative transcriptional regulator from Streptomyces coelicolor (395 aa); and similar to O34394|D69851|YJJA conserved hypothetical protein from Bacillus subtilis (270 aa), FASTA scores: opt: 312, E(): 7.4e-14, (25.8% identity in 267 aa overlap). Also some similarity to regulatory …
gi|448814763|ref|NC_000962.3|	311889	CGGGAGCCGA.CGTCGGGACG	C	T	0	0	1	0	1	1			0	0	0	311889	771	257	C	T	ACG	ACA	T	T	syn	Rv0260c;	Possible transcriptional regulatory protein	Rv0260c, (MTCY0A4.04c), len: 381 aa. Possible two-component response regulator, highly similar to CAB72204.1|AL138851 putative transcriptional regulator from Streptomyces coelicolor (395 aa); and similar to O34394|D69851|YJJA conserved hypothetical protein from Bacillus subtilis (270 aa), FASTA scores: opt: 312, E(): 7.4e-14, (25.8% identity in 267 aa overlap). Also some similarity to regulatory …
gi|448814763|ref|NC_000962.3|	320155	GGGCCGACTC.GGTAGCGGCT	G	C	0	0	0	0	0	0			0	0	0	320155	1000	334	G	C	CGA	GGA	R	G	NON	Rv0266c;oplA	Probable 5-oxoprolinase OplA (5-oxo-L-prolinase) (pyroglutamase) (5-OPASE)	Rv0266c, (MTCY06A4.10c), len: 1209 aa. Probable oplA, 5-oxoprolinase, highly similar to others or to hypothetical proteins e.g. AAK24340.1|AE005906 hydantoinase/oxoprolinase from Caulobacter crescentus (1196 aa); NP_103129.1|14022305|BAB48915.1|AP002997 5-oxoprolinase from Mesorhizobium loti (1210 aa); CAC48426.1|AL603642 conserved hypothetical protein from Sinorhizobium meliloti (1205 aa); S7703…
gi|448814763|ref|NC_000962.3|	320159	CGACTCGGTA.GCGGCTCCCG	G	C	0	0	0	0	0	0			0	0	0	320159	996	332	G	C	CGC	CGG	R	R	syn	Rv0266c;oplA	Probable 5-oxoprolinase OplA (5-oxo-L-prolinase) (pyroglutamase) (5-OPASE)	Rv0266c, (MTCY06A4.10c), len: 1209 aa. Probable oplA, 5-oxoprolinase, highly similar to others or to hypothetical proteins e.g. AAK24340.1|AE005906 hydantoinase/oxoprolinase from Caulobacter crescentus (1196 aa); NP_103129.1|14022305|BAB48915.1|AP002997 5-oxoprolinase from Mesorhizobium loti (1210 aa); CAC48426.1|AL603642 conserved hypothetical protein from Sinorhizobium meliloti (1205 aa); S7703…
gi|448814763|ref|NC_000962.3|	320171	GGCTCCCGTC.GAAATGCAGA	G	C	0	0	0	0	0	0			0	0	0	320171	984	328	G	C	TTC	TTG	F	L	NON	Rv0266c;oplA	Probable 5-oxoprolinase OplA (5-oxo-L-prolinase) (pyroglutamase) (5-OPASE)	Rv0266c, (MTCY06A4.10c), len: 1209 aa. Probable oplA, 5-oxoprolinase, highly similar to others or to hypothetical proteins e.g. AAK24340.1|AE005906 hydantoinase/oxoprolinase from Caulobacter crescentus (1196 aa); NP_103129.1|14022305|BAB48915.1|AP002997 5-oxoprolinase from Mesorhizobium loti (1210 aa); CAC48426.1|AL603642 conserved hypothetical protein from Sinorhizobium meliloti (1205 aa); S7703…
gi|448814763|ref|NC_000962.3|	325505	CCATGGTCGT.TGTACCAGTG	T	C	0	1	1	1	1	1			0	0	1	325505	939	313	T	C	GTT	GTC	V	V	syn	Rv0270;fadD2	Probable fatty-acid-CoA ligase FadD2 (fatty-acid-CoA synthetase) (fatty-acid-CoA synthase)	Rv0270, (MTCY06A4.14), len: 560 aa. Probable fadD2,fatty-acid-CoA synthetase, similar to many e.g. LCFA_ECOLI|P29212 long-chain-fatty-acid--CoA ligase from Escherichia coli (561 aa), FASTA scores: opt: 544, E(): 2.9e-26, (27.7% identity in 535 aa overlap). Also similar to others from Mycobacterium tuberculosis e.g. MTCY493_2,MTCY8D5_9, MTCY6G11_8, etc. Contains PS00455 Putative AMP-binding domain…
gi|448814763|ref|NC_000962.3|	331374	CGCGAGTCTG.CTCCCGCGCC	C	T	0	0	1	0	0	0			0	0	0	331374	285	95	C	T	GAG	GAA	E	E	syn	Rv0275c;	Possible transcriptional regulatory protein (possibly TetR-family)	Rv0275c, (MTV035.03c), len: 241 aa. Possible transcriptional regulator, TetR family, similar to others e.g. Q9RJE7|SCF81.04c putative TetR-family transcriptional regulator from Streptomyces coelicolor (219 aa); Q9FBI8|SCP8.33c putative TetR-family transcriptional regulator from Streptomyces coelicolor (213 aa); Q9I2Q9|PA1836 probable transcriptional regulator from Pseudomonas aeruginosa (193 aa);…
gi|448814763|ref|NC_000962.3|	333123	CACGTTGACG.TCGATGAGGA	T	C	0	0	0	0	1	0			0	0	0	333123	14	5	T	C	GAC	GGC	D	G	NON	Rv0277c;vapC25	Possible toxin VapC25 Contains PIN domain	Rv0277c, (MTV035.05c), len: 142 aa. Possible vapC25,toxin, part of toxin-antitoxin (TA) operon with Rv0277A,contains PIN domain, see Arcus et al. 2005. Highly similar to others e.g. Rv0749|H70824|2911023|CAA17516.1|AL021958 conserved hypothetical protein from Mycobacterium tuberculosis (142 aa); and Rv2530c, etc.
gi|448814763|ref|NC_000962.3|	333674	CCCGCCGGCA.ACCCCCGTCA	A	C	0	0	0	0	0	0			0	0	0	333674	2637	879	A	C	GGT	GGG	G	G	syn	Rv0278c;PE_PGRS3	PE-PGRS family protein PE_PGRS3	Rv0278c, (MTV035.06c), len: 957 aa. PE_PGRS3, Member of the Mycobacterium tuberculosis PE family (see citation below), PGRS subfamily of gly-rich proteins, similar to many e.g. Z95890|MTCY28_25|Rv1759c from Mycobacterium tuberculosis (914 aa), FASTA scores: opt: 3849, E(): 0,(67.8% identity in 903 aa overlap). Contains PS00583 pfkB family of carbohydrate kinases signature 1.
gi|448814763|ref|NC_000962.3|	334335	GGCGTCGCCG.CCGCGCCCGC	C	T	0	0	0	1	0	0			0	0	0	334335	1976	659	C	T	GGC	GAC	G	D	NON	Rv0278c;PE_PGRS3	PE-PGRS family protein PE_PGRS3	Rv0278c, (MTV035.06c), len: 957 aa. PE_PGRS3, Member of the Mycobacterium tuberculosis PE family (see citation below), PGRS subfamily of gly-rich proteins, similar to many e.g. Z95890|MTCY28_25|Rv1759c from Mycobacterium tuberculosis (914 aa), FASTA scores: opt: 3849, E(): 0,(67.8% identity in 903 aa overlap). Contains PS00583 pfkB family of carbohydrate kinases signature 1.
gi|448814763|ref|NC_000962.3|	336050	CGGCGGCCGC.ATAGGCGCCG	A	G	0	1	1	1	1	1			0	0	1	336050	261	87	A	G	TAT	TAC	Y	Y	syn	Rv0278c;PE_PGRS3	PE-PGRS family protein PE_PGRS3	Rv0278c, (MTV035.06c), len: 957 aa. PE_PGRS3, Member of the Mycobacterium tuberculosis PE family (see citation below), PGRS subfamily of gly-rich proteins, similar to many e.g. Z95890|MTCY28_25|Rv1759c from Mycobacterium tuberculosis (914 aa), FASTA scores: opt: 3849, E(): 0,(67.8% identity in 903 aa overlap). Contains PS00583 pfkB family of carbohydrate kinases signature 1.
gi|448814763|ref|NC_000962.3|	336053	CGGCCGCATA.GGCGCCGCCA	G	C	0	1	1	1	1	1			0	0	1	336053	258	86	G	C	GCC	GCG	A	A	syn	Rv0278c;PE_PGRS3	PE-PGRS family protein PE_PGRS3	Rv0278c, (MTV035.06c), len: 957 aa. PE_PGRS3, Member of the Mycobacterium tuberculosis PE family (see citation below), PGRS subfamily of gly-rich proteins, similar to many e.g. Z95890|MTCY28_25|Rv1759c from Mycobacterium tuberculosis (914 aa), FASTA scores: opt: 3849, E(): 0,(67.8% identity in 903 aa overlap). Contains PS00583 pfkB family of carbohydrate kinases signature 1.
gi|448814763|ref|NC_000962.3|	336074	CGGAGGTCAA.TGCCTGCACG	T	C	0	1	1	1	1	1			0	0	1	336074	237	79	T	C	GCA	GCG	A	A	syn	Rv0278c;PE_PGRS3	PE-PGRS family protein PE_PGRS3	Rv0278c, (MTV035.06c), len: 957 aa. PE_PGRS3, Member of the Mycobacterium tuberculosis PE family (see citation below), PGRS subfamily of gly-rich proteins, similar to many e.g. Z95890|MTCY28_25|Rv1759c from Mycobacterium tuberculosis (914 aa), FASTA scores: opt: 3849, E(): 0,(67.8% identity in 903 aa overlap). Contains PS00583 pfkB family of carbohydrate kinases signature 1.
gi|448814763|ref|NC_000962.3|	336081	CAATGCCTGC.ACGAACTGGG	A	G	0	1	1	1	1	1			0	0	1	336081	230	77	A	G	GTG	GCG	V	A	NON	Rv0278c;PE_PGRS3	PE-PGRS family protein PE_PGRS3	Rv0278c, (MTV035.06c), len: 957 aa. PE_PGRS3, Member of the Mycobacterium tuberculosis PE family (see citation below), PGRS subfamily of gly-rich proteins, similar to many e.g. Z95890|MTCY28_25|Rv1759c from Mycobacterium tuberculosis (914 aa), FASTA scores: opt: 3849, E(): 0,(67.8% identity in 903 aa overlap). Contains PS00583 pfkB family of carbohydrate kinases signature 1.
gi|448814763|ref|NC_000962.3|	336082	AATGCCTGCA.CGAACTGGGC	C	T	0	1	1	1	1	1			0	0	1	336082	229	77	C	T	GTG	ATG	V	M	NON	Rv0278c;PE_PGRS3	PE-PGRS family protein PE_PGRS3	Rv0278c, (MTV035.06c), len: 957 aa. PE_PGRS3, Member of the Mycobacterium tuberculosis PE family (see citation below), PGRS subfamily of gly-rich proteins, similar to many e.g. Z95890|MTCY28_25|Rv1759c from Mycobacterium tuberculosis (914 aa), FASTA scores: opt: 3849, E(): 0,(67.8% identity in 903 aa overlap). Contains PS00583 pfkB family of carbohydrate kinases signature 1.
gi|448814763|ref|NC_000962.3|	336113	GCGCTTGGGC.GCTGAGCGCC	G	A	0	1	1	1	1	1			0	0	1	336113	198	66	G	A	AGC	AGT	S	S	syn	Rv0278c;PE_PGRS3	PE-PGRS family protein PE_PGRS3	Rv0278c, (MTV035.06c), len: 957 aa. PE_PGRS3, Member of the Mycobacterium tuberculosis PE family (see citation below), PGRS subfamily of gly-rich proteins, similar to many e.g. Z95890|MTCY28_25|Rv1759c from Mycobacterium tuberculosis (914 aa), FASTA scores: opt: 3849, E(): 0,(67.8% identity in 903 aa overlap). Contains PS00583 pfkB family of carbohydrate kinases signature 1.
gi|448814763|ref|NC_000962.3|	336140	CCTGGCCGTG.GGCGCCGAAC	G	C	0	1	1	1	1	1			0	0	1	336140	171	57	G	C	GCC	GCG	A	A	syn	Rv0278c;PE_PGRS3	PE-PGRS family protein PE_PGRS3	Rv0278c, (MTV035.06c), len: 957 aa. PE_PGRS3, Member of the Mycobacterium tuberculosis PE family (see citation below), PGRS subfamily of gly-rich proteins, similar to many e.g. Z95890|MTCY28_25|Rv1759c from Mycobacterium tuberculosis (914 aa), FASTA scores: opt: 3849, E(): 0,(67.8% identity in 903 aa overlap). Contains PS00583 pfkB family of carbohydrate kinases signature 1.
gi|448814763|ref|NC_000962.3|	336155	CGAACAGCGC.GGCGATGGCT	G	C	0	1	1	1	1	1			0	0	1	336155	156	52	G	C	GCC	GCG	A	A	syn	Rv0278c;PE_PGRS3	PE-PGRS family protein PE_PGRS3	Rv0278c, (MTV035.06c), len: 957 aa. PE_PGRS3, Member of the Mycobacterium tuberculosis PE family (see citation below), PGRS subfamily of gly-rich proteins, similar to many e.g. Z95890|MTCY28_25|Rv1759c from Mycobacterium tuberculosis (914 aa), FASTA scores: opt: 3849, E(): 0,(67.8% identity in 903 aa overlap). Contains PS00583 pfkB family of carbohydrate kinases signature 1.
gi|448814763|ref|NC_000962.3|	336158	ACAGCGCGGC.GATGGCTGTC	G	A	0	1	1	1	1	1			0	0	1	336158	153	51	G	A	ATC	ATT	I	I	syn	Rv0278c;PE_PGRS3	PE-PGRS family protein PE_PGRS3	Rv0278c, (MTV035.06c), len: 957 aa. PE_PGRS3, Member of the Mycobacterium tuberculosis PE family (see citation below), PGRS subfamily of gly-rich proteins, similar to many e.g. Z95890|MTCY28_25|Rv1759c from Mycobacterium tuberculosis (914 aa), FASTA scores: opt: 3849, E(): 0,(67.8% identity in 903 aa overlap). Contains PS00583 pfkB family of carbohydrate kinases signature 1.
gi|448814763|ref|NC_000962.3|	336160	AGCGCGGCGA.TGGCTGTCGA	T	C	0	1	1	1	1	1			0	0	1	336160	151	51	T	C	ATC	GTC	I	V	NON	Rv0278c;PE_PGRS3	PE-PGRS family protein PE_PGRS3	Rv0278c, (MTV035.06c), len: 957 aa. PE_PGRS3, Member of the Mycobacterium tuberculosis PE family (see citation below), PGRS subfamily of gly-rich proteins, similar to many e.g. Z95890|MTCY28_25|Rv1759c from Mycobacterium tuberculosis (914 aa), FASTA scores: opt: 3849, E(): 0,(67.8% identity in 903 aa overlap). Contains PS00583 pfkB family of carbohydrate kinases signature 1.
gi|448814763|ref|NC_000962.3|	336161	GCGCGGCGAT.GGCTGTCGAC	G	C	0	1	1	1	1	1			0	0	1	336161	150	50	G	C	GCC	GCG	A	A	syn	Rv0278c;PE_PGRS3	PE-PGRS family protein PE_PGRS3	Rv0278c, (MTV035.06c), len: 957 aa. PE_PGRS3, Member of the Mycobacterium tuberculosis PE family (see citation below), PGRS subfamily of gly-rich proteins, similar to many e.g. Z95890|MTCY28_25|Rv1759c from Mycobacterium tuberculosis (914 aa), FASTA scores: opt: 3849, E(): 0,(67.8% identity in 903 aa overlap). Contains PS00583 pfkB family of carbohydrate kinases signature 1.
gi|448814763|ref|NC_000962.3|	336164	CGGCGATGGC.TGTCGACACC	T	C	0	1	1	1	1	1			0	0	1	336164	147	49	T	C	ACA	ACG	T	T	syn	Rv0278c;PE_PGRS3	PE-PGRS family protein PE_PGRS3	Rv0278c, (MTV035.06c), len: 957 aa. PE_PGRS3, Member of the Mycobacterium tuberculosis PE family (see citation below), PGRS subfamily of gly-rich proteins, similar to many e.g. Z95890|MTCY28_25|Rv1759c from Mycobacterium tuberculosis (914 aa), FASTA scores: opt: 3849, E(): 0,(67.8% identity in 903 aa overlap). Contains PS00583 pfkB family of carbohydrate kinases signature 1.
gi|448814763|ref|NC_000962.3|	336170	TGGCTGTCGA.CACCTCGTCG	C	G	0	1	1	1	1	1			0	0	1	336170	141	47	C	G	GTG	GTC	V	V	syn	Rv0278c;PE_PGRS3	PE-PGRS family protein PE_PGRS3	Rv0278c, (MTV035.06c), len: 957 aa. PE_PGRS3, Member of the Mycobacterium tuberculosis PE family (see citation below), PGRS subfamily of gly-rich proteins, similar to many e.g. Z95890|MTCY28_25|Rv1759c from Mycobacterium tuberculosis (914 aa), FASTA scores: opt: 3849, E(): 0,(67.8% identity in 903 aa overlap). Contains PS00583 pfkB family of carbohydrate kinases signature 1.
gi|448814763|ref|NC_000962.3|	336173	CTGTCGACAC.CTCGTCGGCG	C	T	0	1	1	1	1	1			0	0	1	336173	138	46	C	T	GAG	GAA	E	E	syn	Rv0278c;PE_PGRS3	PE-PGRS family protein PE_PGRS3	Rv0278c, (MTV035.06c), len: 957 aa. PE_PGRS3, Member of the Mycobacterium tuberculosis PE family (see citation below), PGRS subfamily of gly-rich proteins, similar to many e.g. Z95890|MTCY28_25|Rv1759c from Mycobacterium tuberculosis (914 aa), FASTA scores: opt: 3849, E(): 0,(67.8% identity in 903 aa overlap). Contains PS00583 pfkB family of carbohydrate kinases signature 1.
gi|448814763|ref|NC_000962.3|	336176	TCGACACCTC.GTCGGCGCCC	G	A	0	1	1	1	1	1			0	0	1	336176	135	45	G	A	GAC	GAT	D	D	syn	Rv0278c;PE_PGRS3	PE-PGRS family protein PE_PGRS3	Rv0278c, (MTV035.06c), len: 957 aa. PE_PGRS3, Member of the Mycobacterium tuberculosis PE family (see citation below), PGRS subfamily of gly-rich proteins, similar to many e.g. Z95890|MTCY28_25|Rv1759c from Mycobacterium tuberculosis (914 aa), FASTA scores: opt: 3849, E(): 0,(67.8% identity in 903 aa overlap). Contains PS00583 pfkB family of carbohydrate kinases signature 1.
gi|448814763|ref|NC_000962.3|	336182	CCTCGTCGGC.GCCCGCGGCC	G	A	0	1	1	1	1	1			0	0	1	336182	129	43	G	A	GGC	GGT	G	G	syn	Rv0278c;PE_PGRS3	PE-PGRS family protein PE_PGRS3	Rv0278c, (MTV035.06c), len: 957 aa. PE_PGRS3, Member of the Mycobacterium tuberculosis PE family (see citation below), PGRS subfamily of gly-rich proteins, similar to many e.g. Z95890|MTCY28_25|Rv1759c from Mycobacterium tuberculosis (914 aa), FASTA scores: opt: 3849, E(): 0,(67.8% identity in 903 aa overlap). Contains PS00583 pfkB family of carbohydrate kinases signature 1.
gi|448814763|ref|NC_000962.3|	336193	CCCGCGGCCA.TCAGTGCCGT	T	G	0	1	1	1	1	1			0	0	1	336193	118	40	T	G	ATG	CTG	M	L	NON	Rv0278c;PE_PGRS3	PE-PGRS family protein PE_PGRS3	Rv0278c, (MTV035.06c), len: 957 aa. PE_PGRS3, Member of the Mycobacterium tuberculosis PE family (see citation below), PGRS subfamily of gly-rich proteins, similar to many e.g. Z95890|MTCY28_25|Rv1759c from Mycobacterium tuberculosis (914 aa), FASTA scores: opt: 3849, E(): 0,(67.8% identity in 903 aa overlap). Contains PS00583 pfkB family of carbohydrate kinases signature 1.
gi|448814763|ref|NC_000962.3|	336197	CGGCCATCAG.TGCCGTGGTG	T	C	0	1	1	1	1	1			0	0	1	336197	114	38	T	C	GCA	GCG	A	A	syn	Rv0278c;PE_PGRS3	PE-PGRS family protein PE_PGRS3	Rv0278c, (MTV035.06c), len: 957 aa. PE_PGRS3, Member of the Mycobacterium tuberculosis PE family (see citation below), PGRS subfamily of gly-rich proteins, similar to many e.g. Z95890|MTCY28_25|Rv1759c from Mycobacterium tuberculosis (914 aa), FASTA scores: opt: 3849, E(): 0,(67.8% identity in 903 aa overlap). Contains PS00583 pfkB family of carbohydrate kinases signature 1.
gi|448814763|ref|NC_000962.3|	336221	CCGCCGCGGC.TGCGTTTGCC	T	C	0	1	1	1	1	1			0	0	1	336221	90	30	T	C	GCA	GCG	A	A	syn	Rv0278c;PE_PGRS3	PE-PGRS family protein PE_PGRS3	Rv0278c, (MTV035.06c), len: 957 aa. PE_PGRS3, Member of the Mycobacterium tuberculosis PE family (see citation below), PGRS subfamily of gly-rich proteins, similar to many e.g. Z95890|MTCY28_25|Rv1759c from Mycobacterium tuberculosis (914 aa), FASTA scores: opt: 3849, E(): 0,(67.8% identity in 903 aa overlap). Contains PS00583 pfkB family of carbohydrate kinases signature 1.
gi|448814763|ref|NC_000962.3|	336227	CGGCTGCGTT.TGCCGCGCTG	T	G	0	1	1	1	1	1			0	0	1	336227	84	28	T	G	GCA	GCC	A	A	syn	Rv0278c;PE_PGRS3	PE-PGRS family protein PE_PGRS3	Rv0278c, (MTV035.06c), len: 957 aa. PE_PGRS3, Member of the Mycobacterium tuberculosis PE family (see citation below), PGRS subfamily of gly-rich proteins, similar to many e.g. Z95890|MTCY28_25|Rv1759c from Mycobacterium tuberculosis (914 aa), FASTA scores: opt: 3849, E(): 0,(67.8% identity in 903 aa overlap). Contains PS00583 pfkB family of carbohydrate kinases signature 1.
gi|448814763|ref|NC_000962.3|	336234	GTTTGCCGCG.CTGATGCTCG	C	G	0	1	1	1	1	1			0	0	1	336234	77	26	C	G	AGC	ACC	S	T	NON	Rv0278c;PE_PGRS3	PE-PGRS family protein PE_PGRS3	Rv0278c, (MTV035.06c), len: 957 aa. PE_PGRS3, Member of the Mycobacterium tuberculosis PE family (see citation below), PGRS subfamily of gly-rich proteins, similar to many e.g. Z95890|MTCY28_25|Rv1759c from Mycobacterium tuberculosis (914 aa), FASTA scores: opt: 3849, E(): 0,(67.8% identity in 903 aa overlap). Contains PS00583 pfkB family of carbohydrate kinases signature 1.
gi|448814763|ref|NC_000962.3|	336235	TTTGCCGCGC.TGATGCTCGA	T	C	0	1	1	1	1	1			0	0	1	336235	76	26	T	C	AGC	GGC	S	G	NON	Rv0278c;PE_PGRS3	PE-PGRS family protein PE_PGRS3	Rv0278c, (MTV035.06c), len: 957 aa. PE_PGRS3, Member of the Mycobacterium tuberculosis PE family (see citation below), PGRS subfamily of gly-rich proteins, similar to many e.g. Z95890|MTCY28_25|Rv1759c from Mycobacterium tuberculosis (914 aa), FASTA scores: opt: 3849, E(): 0,(67.8% identity in 903 aa overlap). Contains PS00583 pfkB family of carbohydrate kinases signature 1.
gi|448814763|ref|NC_000962.3|	336245	TGATGCTCGA.TCCGAGACTG	T	C	0	1	1	1	1	1			0	0	1	336245	66	22	T	C	GGA	GGG	G	G	syn	Rv0278c;PE_PGRS3	PE-PGRS family protein PE_PGRS3	Rv0278c, (MTV035.06c), len: 957 aa. PE_PGRS3, Member of the Mycobacterium tuberculosis PE family (see citation below), PGRS subfamily of gly-rich proteins, similar to many e.g. Z95890|MTCY28_25|Rv1759c from Mycobacterium tuberculosis (914 aa), FASTA scores: opt: 3849, E(): 0,(67.8% identity in 903 aa overlap). Contains PS00583 pfkB family of carbohydrate kinases signature 1.
gi|448814763|ref|NC_000962.3|	336246	GATGCTCGAT.CCGAGACTGG	C	T	0	1	1	1	1	1			0	0	1	336246	65	22	C	T	GGA	GAA	G	E	NON	Rv0278c;PE_PGRS3	PE-PGRS family protein PE_PGRS3	Rv0278c, (MTV035.06c), len: 957 aa. PE_PGRS3, Member of the Mycobacterium tuberculosis PE family (see citation below), PGRS subfamily of gly-rich proteins, similar to many e.g. Z95890|MTCY28_25|Rv1759c from Mycobacterium tuberculosis (914 aa), FASTA scores: opt: 3849, E(): 0,(67.8% identity in 903 aa overlap). Contains PS00583 pfkB family of carbohydrate kinases signature 1.
gi|448814763|ref|NC_000962.3|	336257	CGAGACTGGC.CAAATCCGTT	C	T	0	1	1	1	1	1			0	0	1	336257	54	18	C	T	TTG	TTA	L	L	syn	Rv0278c;PE_PGRS3	PE-PGRS family protein PE_PGRS3	Rv0278c, (MTV035.06c), len: 957 aa. PE_PGRS3, Member of the Mycobacterium tuberculosis PE family (see citation below), PGRS subfamily of gly-rich proteins, similar to many e.g. Z95890|MTCY28_25|Rv1759c from Mycobacterium tuberculosis (914 aa), FASTA scores: opt: 3849, E(): 0,(67.8% identity in 903 aa overlap). Contains PS00583 pfkB family of carbohydrate kinases signature 1.
gi|448814763|ref|NC_000962.3|	336323	GACACCTCCC.AATACGCATG	A	G	0	1	1	1	1	1			0	0	1	336323			A	G
gi|448814763|ref|NC_000962.3|	336325	CACCTCCCAA.TACGCATGAC	T	C	0	1	1	1	1	1			0	0	1	336325			T	C
gi|448814763|ref|NC_000962.3|	336326	ACCTCCCAAT.ACGCATGACC	A	G	0	1	1	1	1	1			0	0	1	336326			A	G
gi|448814763|ref|NC_000962.3|	336327	CCTCCCAATA.CGCATGACCG	C	G	0	1	1	1	1	1			0	0	1	336327			C	G
gi|448814763|ref|NC_000962.3|	336332	CAATACGCAT.GACCGCTCTG	G	C	0	1	1	1	1	1			0	0	1	336332			G	C
gi|448814763|ref|NC_000962.3|	336344	CCGCTCTGTC.ATGCCGACCC	A	G	0	1	1	1	1	1			0	0	1	336344			A	G
gi|448814763|ref|NC_000962.3|	336345	CGCTCTGTCA.TGCCGACCCG	T	C	0	1	1	1	1	1			0	0	1	336345			T	C
gi|448814763|ref|NC_000962.3|	338844	CAACGCCTGC.ACGAACTGGG	A	G	0	1	1	1	1	1			0	0	1	338844	230	77	A	G	GTG	GCG	V	A	NON	Rv0279c;PE_PGRS4	PE-PGRS family protein PE_PGRS4	Rv0279c, (MTV035.07c), len: 837 aa. PE_PGRS4, Member of the Mycobacterium tuberculosis PE family, PGRS subfamily of gly-rich proteins (see Brennan and Delogu, 2002),similar to many e.g. Z95890|MTCY28_25|Rv0278c from Mycobacterium tuberculosis (914 aa), FASTA scores: opt: 2677, E(): 0, (64.5% identity in 926 aa overlap).
gi|448814763|ref|NC_000962.3|	338845	AACGCCTGCA.CGAACTGGGC	C	T	0	1	1	1	1	1			0	0	1	338845	229	77	C	T	GTG	ATG	V	M	NON	Rv0279c;PE_PGRS4	PE-PGRS family protein PE_PGRS4	Rv0279c, (MTV035.07c), len: 837 aa. PE_PGRS4, Member of the Mycobacterium tuberculosis PE family, PGRS subfamily of gly-rich proteins (see Brennan and Delogu, 2002),similar to many e.g. Z95890|MTCY28_25|Rv0278c from Mycobacterium tuberculosis (914 aa), FASTA scores: opt: 2677, E(): 0, (64.5% identity in 926 aa overlap).
gi|448814763|ref|NC_000962.3|	338903	CCTGGCCGTG.GGCGCCGAAC	G	C	0	0	0	0	0	0			0	0	0	338903	171	57	G	C	GCC	GCG	A	A	syn	Rv0279c;PE_PGRS4	PE-PGRS family protein PE_PGRS4	Rv0279c, (MTV035.07c), len: 837 aa. PE_PGRS4, Member of the Mycobacterium tuberculosis PE family, PGRS subfamily of gly-rich proteins (see Brennan and Delogu, 2002),similar to many e.g. Z95890|MTCY28_25|Rv0278c from Mycobacterium tuberculosis (914 aa), FASTA scores: opt: 2677, E(): 0, (64.5% identity in 926 aa overlap).
gi|448814763|ref|NC_000962.3|	338960	CGGCCAGCAG.TGCTGTGGTG	T	C	0	0	0	0	0	0			0	0	0	338960	114	38	T	C	GCA	GCG	A	A	syn	Rv0279c;PE_PGRS4	PE-PGRS family protein PE_PGRS4	Rv0279c, (MTV035.07c), len: 837 aa. PE_PGRS4, Member of the Mycobacterium tuberculosis PE family, PGRS subfamily of gly-rich proteins (see Brennan and Delogu, 2002),similar to many e.g. Z95890|MTCY28_25|Rv0278c from Mycobacterium tuberculosis (914 aa), FASTA scores: opt: 2677, E(): 0, (64.5% identity in 926 aa overlap).
gi|448814763|ref|NC_000962.3|	338963	CCAGCAGTGC.TGTGGTGTTG	T	C	0	0	0	0	0	0			0	0	0	338963	111	37	T	C	ACA	ACG	T	T	syn	Rv0279c;PE_PGRS4	PE-PGRS family protein PE_PGRS4	Rv0279c, (MTV035.07c), len: 837 aa. PE_PGRS4, Member of the Mycobacterium tuberculosis PE family, PGRS subfamily of gly-rich proteins (see Brennan and Delogu, 2002),similar to many e.g. Z95890|MTCY28_25|Rv0278c from Mycobacterium tuberculosis (914 aa), FASTA scores: opt: 2677, E(): 0, (64.5% identity in 926 aa overlap).
gi|448814763|ref|NC_000962.3|	339800	CGGATGTGGA.CGCAGGCCGC	C	T	0	0	0	0	0	0			0	0	0	339800	437	146	C	T	ACG	ATG	T	M	NON	Rv0280;PPE3	PPE family protein PPE3	Rv0280, (MTV035.08), len: 536 aa. PPE3, Member of the Mycobacterium tuberculosis PPE family, similar to others e.g. Z80108|MTCY21B4_4|Rv0453 from Mycobacterium tuberculosis (539 aa), FASTA scores: opt: 1131, E(): 0,(51.7% identity in 540 aa overlap).
gi|448814763|ref|NC_000962.3|	340132	GTTTGTTCAG.GAACTGTTTG	G	A	0	1	1	1	1	1			0	0	1	340132	769	257	G	A	GAA	AAA	E	K	NON	Rv0280;PPE3	PPE family protein PPE3	Rv0280, (MTV035.08), len: 536 aa. PPE3, Member of the Mycobacterium tuberculosis PPE family, similar to others e.g. Z80108|MTCY21B4_4|Rv0453 from Mycobacterium tuberculosis (539 aa), FASTA scores: opt: 1131, E(): 0,(51.7% identity in 540 aa overlap).
gi|448814763|ref|NC_000962.3|	340372	GGCGGCCCCG.TCGACATTGC	T	C	0	1	1	1	1	1			0	0	1	340372	1009	337	T	C	TCG	CCG	S	P	NON	Rv0280;PPE3	PPE family protein PPE3	Rv0280, (MTV035.08), len: 536 aa. PPE3, Member of the Mycobacterium tuberculosis PPE family, similar to others e.g. Z80108|MTCY21B4_4|Rv0453 from Mycobacterium tuberculosis (539 aa), FASTA scores: opt: 1131, E(): 0,(51.7% identity in 540 aa overlap).
gi|448814763|ref|NC_000962.3|	342146	GGCGTAGGTG.AAGGAGACAG	A	C	0	1	1	1	1	1			0	0	1	342146	17	6	A	C	GAA	GCA	E	A	NON	Rv0282;eccA3	ESX conserved component EccA3 ESX-3 type VII secretion system protein	Rv0282, (MTV035.10), len: 631 aa. eccA3, esx conserved component, ESX-3 type VII secretion system protein, similar to Y14967|MLCB628.18c hypothetical protein from Mycobacterium leprae (573 aa), FASTA scores: opt: 916,E(): 0, (38.7% identity in 568 aa overlap). Also similar to Mycobacterium tuberculosis proteins e.g. Z94121|MTY15F10.26 (619 aa), FASTA scores: opt: 743, E(): 0, (29.9% identity in 6…
gi|448814763|ref|NC_000962.3|	346275	AAGGTTTCGC.CGATCACCGT	C	G	0	1	1	1	1	1			0	0	1	346275	641	214	C	G	CCG	CGG	P	R	NON	Rv0284;eccC3	ESX conserved component EccC3 ESX-3 type VII secretion system protein Possible membrane protein	Rv0284, (MTV035.12), len: 1330 aa. eccC3, esx conserved component, ESX-3 type VII secretion system protein, possible membrane protein, similar to products of two adjacent Mycobacterium leprae genes, MLCB628.16c (744 aa) and MLCB628.15c (597 aa); and throughout its length to several large Mycobacterium tuberculosis proteins: Rv3447c,Rv3870, Rv1784, etc. Y14967|MLCB628_ 15 (744 aa), FASTA scores: o…
gi|448814763|ref|NC_000962.3|	350922	CGTAACGGGG.GCGGGCACCG	G	C	0	0	0	0	0	0			0	0	0	350922	988	330	G	C	GCG	CCG	A	P	NON	Rv0286;PPE4	PPE family protein PPE4	Rv0286, (MTV035.14), len: 513 aa. PPE4, Member of the Mycobacterium tuberculosis PPE family, similar to others e.g. AL0212|MTV012_32 from Mycobacterium tuberculosis (434 aa), FASTA scores: opt: 958, E(): 0,(43.5% identity in 522 aa overlap).
gi|448814763|ref|NC_000962.3|	353309	TTGGATGCCA.GCCTGGACAC	G	A	0	1	1	1	1	1			0	0	1	353309	227	76	G	A	AGC	AAC	S	N	NON	Rv0290;eccD3	ESX conserved component EccD3 ESX-3 type VII secretion system protein Probable transmembrane protein	Rv0290, (MTV035.18), len: 472 aa. EccD3, esx conserved component, ESX-3 type VII secretion system protein, probable transmembrane protein, similar to several others in mycobacteria e.g. Z95389|MTCY77_20|Rv3887c from Mycobacterium tuberculosis (467 aa), FASTA scores: opt: 429, E(): 5.1e-19, (28. 6% identity in 479 aa overlap); Rv3877; Rv1795; Rv3448; and Y14967|MLCB628_9|MLCB628.10c from Mycobacte…
gi|448814763|ref|NC_000962.3|	353365	GCCGGTGCCC.GCCGGTCCGG	G	A	0	1	1	1	1	1			0	0	1	353365	283	95	G	A	GCC	ACC	A	T	NON	Rv0290;eccD3	ESX conserved component EccD3 ESX-3 type VII secretion system protein Probable transmembrane protein	Rv0290, (MTV035.18), len: 472 aa. EccD3, esx conserved component, ESX-3 type VII secretion system protein, probable transmembrane protein, similar to several others in mycobacteria e.g. Z95389|MTCY77_20|Rv3887c from Mycobacterium tuberculosis (467 aa), FASTA scores: opt: 429, E(): 5.1e-19, (28. 6% identity in 479 aa overlap); Rv3877; Rv1795; Rv3448; and Y14967|MLCB628_9|MLCB628.10c from Mycobacte…
gi|448814763|ref|NC_000962.3|	356528	GGTCAGCGCC.AATGCCGAGT	A	G	0	1	1	1	1	1			0	0	1	356528	649	217	A	G	AAT	GAT	N	D	NON	Rv0292;eccE3	ESX conserved component EccE3 ESX-3 type VII secretion system protein Probable transmembrane protein	Rv0292, (MTV035.20), len: 331 aa. EccE3, esx conserved component, ESX-3 type VII secretion system protein, probable transmembrane protein (has two hydrophobic segments at N-terminal end), equivalent to CAC32058.1|AL583926 conserved membrane protein from Mycobacterium leprae (339 aa). A core mycobacterial gene; conserved in mycobacterial strains (See Marmiesse et al.,2004).
gi|448814763|ref|NC_000962.3|	357165	TGGCCGGAAA.CCATTCGTCG	C	A	0	0	0	0	0	0			0	0	1	357165	900	300	C	A	TGG	TGT	W	C	NON	Rv0293c;	hypothetical protein	Rv0293c, (MTV035.21c), len: 400 aa. Conserved protein, similar in C-terminal part to Rv2627c|B70573|MTCY01A10.05|CAB08637.1|Z95387 conserved hypothetical protein from Mycobacterium tuberculosis (413 aa), FASTA scores: opt: 394, E(): 2.1e-17, (31.1% identity in 299 aa overlap).
gi|448814763|ref|NC_000962.3|	361638	ATGCTGGCCG.CGGTCAACGC	C	G	0	0	0	1	0	0			0	0	0	361638	305	102	C	G	GCG	GGG	A	G	NON	Rv0297;PE_PGRS5	PE-PGRS family protein PE_PGRS5	Rv0297, (MTCY63.02), len: 591 aa. PE_PGRS5, Member of the Mycobacterium tuberculosis PE family, PGRS subfamily of gly-rich proteins (see citation below), highly similar to others e.g. Y03A_MYCTU|Q10637 from Mycobacterium tuberculosis (603 aa), FASTA scores: opt: 1884, E(): 0,(53.7% identity in 635 aa overlap). This region is a possible MT-complex-specific genomic island (See Becq et al., 2007).
gi|448814763|ref|NC_000962.3|	362545	ACAGTGGCAA.CGGTGGTGCC	C	T	0	0	0	0	0	0			0	0	0	362545	1212	404	C	T	AAC	AAT	N	N	syn	Rv0297;PE_PGRS5	PE-PGRS family protein PE_PGRS5	Rv0297, (MTCY63.02), len: 591 aa. PE_PGRS5, Member of the Mycobacterium tuberculosis PE family, PGRS subfamily of gly-rich proteins (see citation below), highly similar to others e.g. Y03A_MYCTU|Q10637 from Mycobacterium tuberculosis (603 aa), FASTA scores: opt: 1884, E(): 0,(53.7% identity in 635 aa overlap). This region is a possible MT-complex-specific genomic island (See Becq et al., 2007).
gi|448814763|ref|NC_000962.3|	363464	AGGCGAACCG.GGCGGCCGGA	G	A	0	1	1	1	1	1			0	0	1	363464	213	71	G	A	CGG	CGA	R	R	syn	Rv0298;	Hypothetical protein	Rv0298, (MTCY63.03), len: 75 aa. Hypothetical unknown protein. This region is a possible MT-complex-specific genomic island (See Becq et al.,2007).
gi|448814763|ref|NC_000962.3|	364854	GGATGAGGCC.CATGGGCCCG	C	G	0	1	1	1	1	1			0	0	1	364854	250	84	C	G	CAT	GAT	H	D	NON	Rv0302;	Probable transcriptional regulatory protein (probably TetR/AcrR-family)	Rv0302, (MTCY63.07), len: 210 aa. Probable transcription regulatory protein, TetR family (see citation below), with its N-terminus similar to N-terminus of several repressors and regulatory proteins of TetR/AcrR family e.g. ACRR_ECOLI|P34000 potential acraB operon repressor from Escherichia coli (215 aa), FASTA scores: opt: 172, E(): 3.1e-05, (22.7% identity in 194 aa overlap). Also similar in N-…
gi|448814763|ref|NC_000962.3|	364941	GCGCCTGTTC.TACCTGCTGT	T	G	0	0	0	0	0	0			0	0	1	364941	337	113	T	G	TAC	GAC	Y	D	NON	Rv0302;	Probable transcriptional regulatory protein (probably TetR/AcrR-family)	Rv0302, (MTCY63.07), len: 210 aa. Probable transcription regulatory protein, TetR family (see citation below), with its N-terminus similar to N-terminus of several repressors and regulatory proteins of TetR/AcrR family e.g. ACRR_ECOLI|P34000 potential acraB operon repressor from Escherichia coli (215 aa), FASTA scores: opt: 172, E(): 3.1e-05, (22.7% identity in 194 aa overlap). Also similar in N-…
gi|448814763|ref|NC_000962.3|	374353	TGAAGGGCAA.ACGCATGCCC	A	G	0	1	1	1	1	1			0	0	1	374353	1359	453	A	G	CGT	CGC	R	R	syn	Rv0305c;PPE6	PPE family protein PPE6	Rv0305c, (MTCY63.10c), len: 963 aa. PPE6, Member of the Mycobacterium tuberculosis PE family (PPE, MPTR),similar to others e.g. Y04H_MYCTU|Q10778 from Mycobacterium tuberculosis (734 aa), FASTA scores: opt: 1340, E(): 0,(40.9% identity in 815 aa overlap).
gi|448814763|ref|NC_000962.3|	376774	TTTCGGCGGT.TGCGGCACCG	T	C	0	1	1	1	1	1			0	0	1	376774	282	94	T	C	GCA	GCG	A	A	syn	Rv0307c;	hypothetical protein	Rv0307c, (MTCY63.12c), len: 160 aa. Unknown protein.
gi|448814763|ref|NC_000962.3|	377014	GGTCAGCAGG.CAGCCTGCCG	C	T	0	1	1	1	1	1			0	0	1	377014	42	14	C	T	CTG	CTA	L	L	syn	Rv0307c;	hypothetical protein	Rv0307c, (MTCY63.12c), len: 160 aa. Unknown protein.
gi|448814763|ref|NC_000962.3|	379528	TCGACGTGGA.GCCGATGGGC	G	T	0	1	1	1	1	1			0	0	1	379528	357	119	G	T	GAG	GAT	E	D	NON	Rv0311;	hypothetical protein	Rv0311, (MTCY63.16), len: 409 aa. Unknown protein. Contains PS00881 Protein splicing signature.
gi|448814763|ref|NC_000962.3|	383645	ATGATGATGG.CGGGGTTCGG	C	T	0	1	0	0	0	0			0	0	0	383645	44	15	C	T	GCG	GTG	A	V	NON	Rv0315;	Possible beta-1,3-glucanase precursor	Rv0315, (MTCY63.20), len: 294 aa. Possible beta-1,3-glucanase precursor (has hydrophobic stretch in its N-terminal part), similar to others e.g. Q51333|AAC44371.1 beta-1,3-glucanase II a from Oerskovia xanthineolytica (306 aa), FASTA scores: opt: 76, E(): 3e-14, (34.1% identity in 302 aa overlap); and AAC38290.1|AF052745 beta-1,3-glucanase II from Oerskovia xanthineolytica (435 aa). Contains glyc…
gi|448814763|ref|NC_000962.3|	383667	CCCTGGCTGC.CGCGCTTCCC	C	T	0	1	0	0	0	0			0	0	0	383667	66	22	C	T	GCC	GCT	A	A	syn	Rv0315;	Possible beta-1,3-glucanase precursor	Rv0315, (MTCY63.20), len: 294 aa. Possible beta-1,3-glucanase precursor (has hydrophobic stretch in its N-terminal part), similar to others e.g. Q51333|AAC44371.1 beta-1,3-glucanase II a from Oerskovia xanthineolytica (306 aa), FASTA scores: opt: 76, E(): 3e-14, (34.1% identity in 302 aa overlap); and AAC38290.1|AF052745 beta-1,3-glucanase II from Oerskovia xanthineolytica (435 aa). Contains glyc…
gi|448814763|ref|NC_000962.3|	383716	GCCGGCCGCG.CCGGCTGGTC	C	T	0	1	1	1	1	1			0	0	1	383716	115	39	C	T	CCG	TCG	P	S	NON	Rv0315;	Possible beta-1,3-glucanase precursor	Rv0315, (MTCY63.20), len: 294 aa. Possible beta-1,3-glucanase precursor (has hydrophobic stretch in its N-terminal part), similar to others e.g. Q51333|AAC44371.1 beta-1,3-glucanase II a from Oerskovia xanthineolytica (306 aa), FASTA scores: opt: 76, E(): 3e-14, (34.1% identity in 302 aa overlap); and AAC38290.1|AF052745 beta-1,3-glucanase II from Oerskovia xanthineolytica (435 aa). Contains glyc…
gi|448814763|ref|NC_000962.3|	384380	CCCGGCTACA.AGGTGTTTCC	A	C	0	1	1	1	1	1			0	0	1	384380	779	260	A	C	AAG	ACG	K	T	NON	Rv0315;	Possible beta-1,3-glucanase precursor	Rv0315, (MTCY63.20), len: 294 aa. Possible beta-1,3-glucanase precursor (has hydrophobic stretch in its N-terminal part), similar to others e.g. Q51333|AAC44371.1 beta-1,3-glucanase II a from Oerskovia xanthineolytica (306 aa), FASTA scores: opt: 76, E(): 3e-14, (34.1% identity in 302 aa overlap); and AAC38290.1|AF052745 beta-1,3-glucanase II from Oerskovia xanthineolytica (435 aa). Contains glyc…
gi|448814763|ref|NC_000962.3|	386432	GAGCAGCGCC.CCCGCCGCGA	C	G	0	1	1	1	1	1			0	0	1	386432	668	223	C	G	GGG	GCG	G	A	NON	Rv0318c;	Probable conserved integral membrane protein	Rv0318c, (MTCY63.23c), len: 264 aa. Probable conserved integral membrane protein, with some similarity to C-terminus of GUFA_MYXXA|Q06916 (254 aa), FASTA scores: opt: 157, E (): 0.0032, (28.3% identity in 198 aa overlap). Also similar to O26573 conserved protein from Methanobacterium thermoauto (259 aa), FASTA scores: opt: 173, E(): 5.2e-05, (32.7% identity in 214 aa overlap).
gi|448814763|ref|NC_000962.3|	390609	AGCCAGCGCA.AGTACTCTCG	A	C	0	0	1	0	0	0			0	0	0	390609	643	215	A	C	TTG	GTG	L	V	NON	Rv0323c;	hypothetical protein	Rv0323c, (MTCY63.28c), len: 223 aa. Conserved hypothetical protein, similar to others e.g. YPJG_BACSU|P42981 hypothetical 24.8 kDa protein from Bacillus subtilis (224 aa), FASTA scores: opt: 182, E(): 1.3e-05, (27.5% identity in 211 aa overlap). Also some similarity to MLU15183_8 from Mycobacterium tuberculosis FASTA score: (32.0% identity in 147 aa overlap). Alternative nucleotide at position 39…
gi|448814763|ref|NC_000962.3|	390828	ACGGGGATAC.TGGGTGTCGA	T	C	0	1	1	1	1	1			1	1	1	390828	424	142	T	C	AGT	GGT	S	G	NON	Rv0323c;	hypothetical protein	Rv0323c, (MTCY63.28c), len: 223 aa. Conserved hypothetical protein, similar to others e.g. YPJG_BACSU|P42981 hypothetical 24.8 kDa protein from Bacillus subtilis (224 aa), FASTA scores: opt: 182, E(): 1.3e-05, (27.5% identity in 211 aa overlap). Also some similarity to MLU15183_8 from Mycobacterium tuberculosis FASTA score: (32.0% identity in 147 aa overlap). Alternative nucleotide at position 39…
gi|448814763|ref|NC_000962.3|	391853	CGCCGAACTA.ACTGGCGACC	A	G	0	1	1	1	1	1			0	0	1	391853	502	168	A	G	ACT	GCT	T	A	NON	Rv0324;	Possible transcriptional regulatory protein (possibly ArsR-family)	Rv0324, (MTCY63.29), len: 226 aa. Possible transcriptional regulator, arsR family, with its N-terminus similar to the N-terminus of other DNA-binding proteins e.g. P30346|MERR_STRLI probable mercury resistance operon from Streptomyces lividans (125 aa), FASTA scores: opt: 154, E(): 0.002, (32.2% identity in 90 aa overlap), and its C-terminal part similar to hypothetical bacterial proteins e.g. P5…
gi|448814763|ref|NC_000962.3|	392261	TTTCGCTGGC.TAGGGCTTCA	T	C	0	1	1	1	1	1			0	0	1	392261	223	75	T	C	TAG	CAG	*	Q	NON	Rv0325;	Hypothetical protein	Rv0325, (MTCY63.30), len: 74 aa. Hypothetical unknown protein. This region is a possible MT-complex-specific genomic island (See Becq et al.,2007).
gi|448814763|ref|NC_000962.3|	394083	TTGATGTAAA.CGAATGCTTA	C	T	0	0	0	0	1	0			0	0	0	394083			C	T
gi|448814763|ref|NC_000962.3|	396199	GGAATCAGGC.TCATGAGCAA	T	C	0	1	1	1	1	1			0	0	1	396199			T	C
gi|448814763|ref|NC_000962.3|	396748	GCCACCGGAA.CCGTACAGAT	C	A	0	0	0	1	0	0			0	0	0	396748	548	183	C	A	ACC	AAC	T	N	NON	Rv0331;	Possible dehydrogenase/reductase	Rv0331, (MTCY63.36), len: 388 aa. Possible dehydrogenase/reductase, similar to various dehydrogenases/reductases e.g. NP_103779.1|14022957|BAB49565.1|AP002999 flavoprotein reductase from Mesorhizobium loti (377 aa); NP_147681.1 predicted NAD(FAD)-dependent dehydrogenase from Aeropyrum pernix (381 aa); DHSU_CHRVI|Q06530 sulfide dehydrogenase (431 aa), FASTA scores: opt: 347, E(): 6.8e-15, (25.6% i…
gi|448814763|ref|NC_000962.3|	401318	CTGAAATGTT.ACTGCCGTAC	A	G	0	1	0	1	1	1			0	0	1	401318	1127	376	A	G	TAC	TGC	Y	C	NON	Rv0336;	Conserved 13E12 repeat family protein	Rv0336, (MTCY279.03), len: 503 aa. Part of Mycobacterium tuberculosis 13E12 repeat family; almost identical to Rv0515|MTCY20G10.05 hypothetical protein from Mycobacterium tuberculosis FASTA scores: (99.8% identity in 503 aa overlap), possibly due to a recent gene duplication. Also similar to other Mycobacterium tuberculosis hypothetical proteins e.g. Rv1148c, Rv1945, etc.
gi|448814763|ref|NC_000962.3|	401678	CCACCGGATC.CCAACGACGA	C	A	0	0	1	0	0	0			0	0	0	401678	1487	496	C	A	CCC	CAC	P	H	NON	Rv0336;	Conserved 13E12 repeat family protein	Rv0336, (MTCY279.03), len: 503 aa. Part of Mycobacterium tuberculosis 13E12 repeat family; almost identical to Rv0515|MTCY20G10.05 hypothetical protein from Mycobacterium tuberculosis FASTA scores: (99.8% identity in 503 aa overlap), possibly due to a recent gene duplication. Also similar to other Mycobacterium tuberculosis hypothetical proteins e.g. Rv1148c, Rv1945, etc.
gi|448814763|ref|NC_000962.3|	403980	TGCCTCGTAG.GCCTTGTTGT	G	A	0	1	1	1	1	1			0	0	1	403980	1862	621	G	A	GCC	GTC	A	V	NON	Rv0338c;	Probable iron-sulfur-binding reductase	Rv0338c, (MTCY279.05c), len: 882 aa. Probable iron-sulphur-binding reductase, possibly membrane-bound,equivalent to CAC32018.1|AL583925 probable iron-sulphur-binding reductase from Mycobacterium leprae (880 aa). Also highly similar to others e.g. T36608|5019323|CAB44376.1|AL078610 probable iron-sulfur-binding reductase from Streptomyces coelicolor (760 aa), FASTA scores: opt: 1658, E(): 0, (49.9%…
gi|448814763|ref|NC_000962.3|	404326	TATTTCACCC.TGGCGACGGC	T	C	0	1	1	1	1	1			0	0	1	404326	1516	506	T	C	AGG	GGG	R	G	NON	Rv0338c;	Probable iron-sulfur-binding reductase	Rv0338c, (MTCY279.05c), len: 882 aa. Probable iron-sulphur-binding reductase, possibly membrane-bound,equivalent to CAC32018.1|AL583925 probable iron-sulphur-binding reductase from Mycobacterium leprae (880 aa). Also highly similar to others e.g. T36608|5019323|CAB44376.1|AL078610 probable iron-sulfur-binding reductase from Streptomyces coelicolor (760 aa), FASTA scores: opt: 1658, E(): 0, (49.9%…
gi|448814763|ref|NC_000962.3|	406986	ACTGCGGGCG.CGGACCGGAT	C	A	0	0	0	0	0	0			0	0	0	406986	1463	488	C	A	CGC	CTC	R	L	NON	Rv0339c;	Possible transcriptional regulatory protein	Rv0339c, (MTCY279.06c), len: 832 aa. Possible transcriptional regulator, showing very weak similarity with parts of others. Contains PS00017 ATP/GTP-binding site motif A (P-loop); and probable helix-turn helix motif from aa 778-799 (Score 1041, +2.73 SD).
gi|448814763|ref|NC_000962.3|	410280	CGGCGCCGGG.TTGGGCTTCG	T	G	0	0	0	0	0	1			0	0	0	410280	919	307	T	G	TTG	GTG	L	V	NON	Rv0341;iniB	Isoniazid inductible gene protein IniB	Rv0341, (MTCY13E10.01), len: 479 aa. IniB,isoniazid-inducible gene, (see citations below). Protein very Gly-, Ala-rich, similar to cell wall proteins e.g. P27483|GRP_ARATH glycine-rich cell wall structural protein from A.thaliana (338 aa), FASTA scores: opt: 532, E(): 5.2e-13, (39.3% identity in 321 aa overlap). MEME-mast analysis shows similarity to product of upstream gene,Rv0340.
gi|448814763|ref|NC_000962.3|	414486	AGCCCTGCGC.CTCATAGGTT	C	T	0	1	1	1	1	1			0	0	1	414486	456	152	C	T	GAG	GAA	E	E	syn	Rv0344c;lpqJ	Probable lipoprotein LpqJ	Rv0344c, (MTCY13E10.04c), len: 186 aa. Probable lipoprotein, without homology. Has an appropriately positioned prokaryotic lipoprotein signature (PS00013).
gi|448814763|ref|NC_000962.3|	418790	GTCGATATGA.CCTCGTATTG	C	T	0	1	0	0	0	0			0	0	0	418790	498	166	C	T	GAC	GAT	D	D	syn	Rv0348;	Possible transcriptional regulatory protein	Rv0348, (MTCY13E10.08), len: 217 aa. Possible transcriptional regulator, showing some similarity to O53334|RV3188|MTV014.32 conserved hypothetical protein from Mycobacterium tuberculosis (115 aa), FASTA score: (30.0% identity in 100 aa overlap). Contains probable helix-turn helix motif from aa 89-110 (Score 1407, +3.98 SD). This region is a possible MT-complex-specific genomic island (See Becq et…
gi|448814763|ref|NC_000962.3|	420008	AGAACCAGGC.AGTGACCAAC	A	G	0	1	1	1	1	1			0	0	1	420008	174	58	A	G	GCA	GCG	A	A	syn	Rv0350;dnaK	Probable chaperone protein DnaK (heat shock protein 70) (heat shock 70 kDa protein) (HSP70)	Rv0350, (MTCY13E10.10), len: 625 aa. Probable dnaK (alternate gene name: hsp70), 70 kDa heat shock protein (see citations below), equivalent to AAA25362.1|M95576|1924344A|738248 heat shock protein 70 from Mycobacterium leprae (621 aa); and DNAK_MYCPA|Q00488 (623 aa), FASTA scores: opt: 3678, E(): 0, (92.3% identity in 625 aa overlap). Also highly similar to others e.g. Q05558|DNAK_STRCO|453231|CA…
gi|448814763|ref|NC_000962.3|	424981	TGTAGTTACC.GGGGTTGAAG	G	A	0	1	1	1	1	1			0	0	1	424981	9699	3233	G	A	CCC	CCT	P	P	syn	Rv0355c;PPE8	PPE family protein PPE8	Rv0355c, (MTCY13E10.15c, MTCY13E10.16c,MTCY13E10.17c), len: 3300 aa. PPE8, Member of the Mycobacterium tuberculosis PPE family, similar to others e.g. AL009198|MTV004_5 from Mycobacterium tuberculosis (3716 aa), FASTA scores: opt: 2906, E(): 0, (40.9% identity in 3833 aa overlap); MTV004_3 FASTA scores: (39.0% identity in 3531 aa overlap); etc. Gene contains large number of clustered Major Polymo…
gi|448814763|ref|NC_000962.3|	428698	TACCCAGGTT.CGCCGGGCCG	C	T	0	1	1	1	1	1			0	0	1	428698	5982	1994	C	T	GCG	GCA	A	A	syn	Rv0355c;PPE8	PPE family protein PPE8	Rv0355c, (MTCY13E10.15c, MTCY13E10.16c,MTCY13E10.17c), len: 3300 aa. PPE8, Member of the Mycobacterium tuberculosis PPE family, similar to others e.g. AL009198|MTV004_5 from Mycobacterium tuberculosis (3716 aa), FASTA scores: opt: 2906, E(): 0, (40.9% identity in 3833 aa overlap); MTV004_3 FASTA scores: (39.0% identity in 3531 aa overlap); etc. Gene contains large number of clustered Major Polymo…
gi|448814763|ref|NC_000962.3|	432536	GTTCCCGATA.CCCCAGTTCC	C	T	0	1	1	1	1	1			0	0	1	432536	2144	715	C	T	GGT	GAT	G	D	NON	Rv0355c;PPE8	PPE family protein PPE8	Rv0355c, (MTCY13E10.15c, MTCY13E10.16c,MTCY13E10.17c), len: 3300 aa. PPE8, Member of the Mycobacterium tuberculosis PPE family, similar to others e.g. AL009198|MTV004_5 from Mycobacterium tuberculosis (3716 aa), FASTA scores: opt: 2906, E(): 0, (40.9% identity in 3833 aa overlap); MTV004_3 FASTA scores: (39.0% identity in 3531 aa overlap); etc. Gene contains large number of clustered Major Polymo…
gi|448814763|ref|NC_000962.3|	436621	CAATGCGAAA.TTCTCGCCGG	T	G	0	0	0	0	0	0			0	0	0	436621	149	50	T	G	AAT	ACT	N	T	NON	Rv0357c;purA	Probable adenylosuccinate synthetase PurA (imp--aspartate ligase) (ADSS) (ampsase)	Rv0357c, (MTCY13E10.19c), len: 432 aa. Probable purA, adenylosuccinate synthase, equivalent to AL023514|MLCB4_13 from adenylosuccinate synthetase Mycobacterium leprae (432 aa), FASTA scores: opt: 2555,E(): 0, (87.9% identity in 431 aa overlap). Also highly similar to many bacterial adenylosuccinates synthetases e.g. P12283|PURA_ECOLI adenylosuccinates synthetase from Escherichia coli (431 aa), FA…
gi|448814763|ref|NC_000962.3|	437488	AACGTCGAGG.GTTGGCTGCT	G	C	0	0	0	0	0	0			0	0	1	437488	629	210	G	C	GGT	GCT	G	A	NON	Rv0358;	hypothetical protein	Rv0358, (MTCY13E10.20), len: 215 aa. Conserved protein, highly similar to ML0281|AL023514|MLCB4_14 conserved hypothetical protein from Mycobacterium leprae (229 aa), FASTA scores: opt: 852, E(): 0, (62.9% identity in 229 aa overlap). A core mycobacterial gene; conserved in mycobacterial strains (See Marmiesse et al., 2004).
gi|448814763|ref|NC_000962.3|	441823	CGATCTCGAT.CTCCAGAATG	C	T	0	1	1	1	1	1			0	0	1	441823	477	159	C	T	GAG	GAA	E	E	syn	Rv0363c;fba	Probable fructose-bisphosphate aldolase Fba	Rv0363c, (MTCY13E10.25c), len: 344 aa. Probable fba (alternate gene name: fda), fructose bisphosphate aldolase , equivalent to AL023514|MLCB4_18|O69600|ALF_MYCLE fructose-bisphosphate aldolase from Mycobacterium leprae (345 aa), FASTA scores: opt: 1995, E(): 0, (87.7% identity in 342 aa overlap). Also highly similar to others. Belongs to class II fructose-bisphosphate aldolase family. Cofactor: z…
gi|448814763|ref|NC_000962.3|	445780	CCGCATCAGA.CGCAGATAGA	C	T	0	1	1	1	1	1			0	0	1	445780	746	249	C	T	CGT	CAT	R	H	NON	Rv0368c;	hypothetical protein	Rv0368c, (MTV036.03c), len: 403 aa. Conserved hypothetical protein, showing some similarity to AJ224684|BJAJ4684_4 cooxS protein from Bradyrhizobium japonicum (422 aa), FASTA scores: opt: 341, E(): 4.3e-13,(27.4% identity in 387 aa overlap); Rv2425c|MTCY428_22 hypothetical protein from Mycobacterium tuberculosis FASTA score: (30.7% identity in 238 aa overlap). Contains PS00213 Lipocalin signature.
gi|448814763|ref|NC_000962.3|	454295	TCGCGGCCCC.TGGGGGCCGC	T	C	0	1	1	1	1	1			0	0	1	454295	78	26	T	C	CCA	CCG	P	P	syn	Rv0376c;	hypothetical protein	Rv0376c, (MTV036.11c), len: 380 aa. Conserved hypothetical protein, highly similar to T35481|4008539|CAA22508.1|AL034492|SC6C5.10 hypothetical protein from Streptomyces coelicolor (395 aa); and AAK64260.1|AF373840_20 ORF377 hypothetical CoxI from Arthrobacter nicotinovorans (377 aa). And similar to other conserved hypothetical proteins e.g. NP_101963.1|14021136|BAB47749.1|AP002994 hypothetical pr…
gi|448814763|ref|NC_000962.3|	454333	CGCACCACCG.TCGCGACCCC	T	G	0	1	1	1	1	1			0	0	1	454333	40	14	T	G	ACG	CCG	T	P	NON	Rv0376c;	hypothetical protein	Rv0376c, (MTV036.11c), len: 380 aa. Conserved hypothetical protein, highly similar to T35481|4008539|CAA22508.1|AL034492|SC6C5.10 hypothetical protein from Streptomyces coelicolor (395 aa); and AAK64260.1|AF373840_20 ORF377 hypothetical CoxI from Arthrobacter nicotinovorans (377 aa). And similar to other conserved hypothetical proteins e.g. NP_101963.1|14021136|BAB47749.1|AP002994 hypothetical pr…
gi|448814763|ref|NC_000962.3|	455290	TTGTTGGCTT.CATCAGCACC	C	A	0	0	0	0	0	0			0	0	0	455290	870	290	C	A	TTC	TTA	F	L	NON	Rv0377;	Probable transcriptional regulatory protein (probably LysR-family)	Rv0377, (MTV036.12), len: 321 aa. Probable transcription regulator, lysR family, showing similarity with many hypothetical transcriptional regulators lysR homolog e.g. P32484|YEIE_ECOLI|M89774 hypothetical transcriptional regulator from Escherichia coli (293 aa),FASTA scores: opt: 265, E(): 4.9e-11, (28.6% identity in 266 aa overlap). Also similar to Rv2282c from Mycobacterium tuberculosis. Conta…
gi|448814763|ref|NC_000962.3|	456212	GCGAGCAGAC.GCAAAATCGC	G	A	0	0	0	0	0	0			0	0	0	456212			G	A
gi|448814763|ref|NC_000962.3|	456594	TCGGTCACCA.TGGCGCCGCG	T	C	0	1	1	1	1	1			0	0	1	456594	226	76	T	C	ATG	GTG	M	V	NON	Rv0380c;	Possible RNA methyltransferase (RNA methylase)	Rv0380c, (MTV036.15c), len: 183 aa. Possible RNA methyltransferase, equivalent to CAC32002.1|AL583925 possible RNA methyltransferase from Mycobacterium leprae (182 aa). Also some similarity with others methyltransferases e.g. P19396|TRMH_ECOLI|78514|JV0043 tRNA (guanosine-2'-O-)-methyltransferase (tRNA methyltransferase) from Escherichia coli (229 aa), FASTA scores: opt: 227, E(): 1.4e-09, (28.9%…
gi|448814763|ref|NC_000962.3|	457128	GCAGCATCAT.GGGACCGCCG	G	A	0	0	0	0	1	0			0	0	0	457128	696	232	G	A	CCC	CCT	P	P	syn	Rv0381c;	Hypothetical protein	Rv0381c, (MTV036.16c), len: 302 aa. Hypothetical unknown protein. Equivalent to AAK44616.1 from Mycobacterium tuberculosis strain CDC1551 (254 aa) but longer 48 aa.
gi|448814763|ref|NC_000962.3|	457452	AGACCGTGCC.TGTGAGCCGG	T	G	0	1	1	1	1	1			0	0	1	457452	372	124	T	G	ACA	ACC	T	T	syn	Rv0381c;	Hypothetical protein	Rv0381c, (MTV036.16c), len: 302 aa. Hypothetical unknown protein. Equivalent to AAK44616.1 from Mycobacterium tuberculosis strain CDC1551 (254 aa) but longer 48 aa.
gi|448814763|ref|NC_000962.3|	459399	CGAGCAGACG.AGGAATCGCA	A	C	0	1	1	1	1	1			1	1	1	459399			A	C
gi|448814763|ref|NC_000962.3|	460413	CGACCTCCTC.CTTGAGCATC	C	T	0	1	1	1	1	1			0	0	1	460413	1590	530	C	T	AAG	AAA	K	K	syn	Rv0384c;clpB	Probable endopeptidase ATP binding protein (chain B) ClpB (ClpB protein) (heat shock protein F84.1)	Rv0384c, (MTV036.19c), len: 848 aa. Probable clpB (alternate gene name: htpM), endopeptidase ATP-binding protein, chain B, equivalent to AC32007.1|AL583925 heat shock protein from Mycobacterium leprae (848 aa). Also highly similar to others e.g. P53532|CLPB_CORGL|1163118|AAB49540.1|U43536|CGU43536_1 CLPB protein (heat-inducible expression) from Corynebacterium glutamicum (852 aa), FASTA scores: o…
gi|448814763|ref|NC_000962.3|	465300	TCGACATCTT.CGTCGACGCC	C	T	0	1	1	1	1	1			0	0	1	465300	1890	630	C	T	TTC	TTT	F	F	syn	Rv0386;	Probable transcriptional regulatory protein (probably LuxR/UhpA-family)	Rv0386, (MTV036.21), len: 1085 aa. Probable regulatory protein, LuxR/uhpA family, highly similar to CAC30706.1|AL583923 possible transcriptional regulator from Mycobacterium leprae (1106 aa). Also similar in part to other regulatory proteins e.g. CAB95788.1|AL359949 putative multi-domain regulatory protein from Streptomyces coelicolor (780 aa); N-terminus of CAB92369.1|AL356612 putative AfsR-like…
gi|448814763|ref|NC_000962.3|	467526	GGACGCGGCC.CCCGAGGCGC	C	G	0	1	1	1	1	1			1	1	1	467526	476	159	C	G	GGG	GCG	G	A	NON	Rv0388c;PPE9	PPE family protein PPE9	Rv0388c, (MTV036.23c), len: 180 aa. PPE9, Member of the Mycobacterium tuberculosis PPE family, highly similar to others e.g. MTCY10G2_10|Z92539 from Mycobacterium tuberculosis (391 aa), FASTA scores: opt: 667, E(): 0,(58.3% identity in 180 aa overlap) but much shorter.
gi|448814763|ref|NC_000962.3|	467546	CCGCATAGCC.GTCCATCGCC	G	C	0	1	1	1	1	1			1	1	1	467546	456	152	G	C	GAC	GAG	D	E	NON	Rv0388c;PPE9	PPE family protein PPE9	Rv0388c, (MTV036.23c), len: 180 aa. PPE9, Member of the Mycobacterium tuberculosis PPE family, highly similar to others e.g. MTCY10G2_10|Z92539 from Mycobacterium tuberculosis (391 aa), FASTA scores: opt: 667, E(): 0,(58.3% identity in 180 aa overlap) but much shorter.
gi|448814763|ref|NC_000962.3|	467557	TCCATCGCCA.AGATGTCATG	A	C	0	1	1	1	1	1			1	1	1	467557	445	149	A	C	TTG	GTG	L	V	NON	Rv0388c;PPE9	PPE family protein PPE9	Rv0388c, (MTV036.23c), len: 180 aa. PPE9, Member of the Mycobacterium tuberculosis PPE family, highly similar to others e.g. MTCY10G2_10|Z92539 from Mycobacterium tuberculosis (391 aa), FASTA scores: opt: 667, E(): 0,(58.3% identity in 180 aa overlap) but much shorter.
gi|448814763|ref|NC_000962.3|	467564	CCAAGATGTC.ATGGGCCCAC	A	C	0	1	1	1	1	1			1	1	1	467564	438	146	A	C	CAT	CAG	H	Q	NON	Rv0388c;PPE9	PPE family protein PPE9	Rv0388c, (MTV036.23c), len: 180 aa. PPE9, Member of the Mycobacterium tuberculosis PPE family, highly similar to others e.g. MTCY10G2_10|Z92539 from Mycobacterium tuberculosis (391 aa), FASTA scores: opt: 667, E(): 0,(58.3% identity in 180 aa overlap) but much shorter.
gi|448814763|ref|NC_000962.3|	467585	TTTCGCCGTA.GTGCGTTTCA	G	C	0	1	1	1	1	1			1	1	1	467585	417	139	G	C	CAC	CAG	H	Q	NON	Rv0388c;PPE9	PPE family protein PPE9	Rv0388c, (MTV036.23c), len: 180 aa. PPE9, Member of the Mycobacterium tuberculosis PPE family, highly similar to others e.g. MTCY10G2_10|Z92539 from Mycobacterium tuberculosis (391 aa), FASTA scores: opt: 667, E(): 0,(58.3% identity in 180 aa overlap) but much shorter.
gi|448814763|ref|NC_000962.3|	467590	CCGTAGTGCG.TTTCACTAGT	T	C	0	1	1	1	1	1			1	1	1	467590	412	138	T	C	ACG	GCG	T	A	NON	Rv0388c;PPE9	PPE family protein PPE9	Rv0388c, (MTV036.23c), len: 180 aa. PPE9, Member of the Mycobacterium tuberculosis PPE family, highly similar to others e.g. MTCY10G2_10|Z92539 from Mycobacterium tuberculosis (391 aa), FASTA scores: opt: 667, E(): 0,(58.3% identity in 180 aa overlap) but much shorter.
gi|448814763|ref|NC_000962.3|	467621	GGGTGTTCTG.TCCAAAAACA	T	G	0	1	1	1	1	1			1	1	1	467621	381	127	T	G	GGA	GGC	G	G	syn	Rv0388c;PPE9	PPE family protein PPE9	Rv0388c, (MTV036.23c), len: 180 aa. PPE9, Member of the Mycobacterium tuberculosis PPE family, highly similar to others e.g. MTCY10G2_10|Z92539 from Mycobacterium tuberculosis (391 aa), FASTA scores: opt: 667, E(): 0,(58.3% identity in 180 aa overlap) but much shorter.
gi|448814763|ref|NC_000962.3|	467638	ACATTGGTCT.GGACCAGTGA	G	T	0	1	1	1	1	1			1	1	1	467638	364	122	G	T	CAG	AAG	Q	K	NON	Rv0388c;PPE9	PPE family protein PPE9	Rv0388c, (MTV036.23c), len: 180 aa. PPE9, Member of the Mycobacterium tuberculosis PPE family, highly similar to others e.g. MTCY10G2_10|Z92539 from Mycobacterium tuberculosis (391 aa), FASTA scores: opt: 667, E(): 0,(58.3% identity in 180 aa overlap) but much shorter.
gi|448814763|ref|NC_000962.3|	469992	GGGCGGTGGG.ACTGCCGTGG	A	C	0	0	1	0	0	0			0	0	0	469992	402	134	A	C	GGA	GGC	G	G	syn	Rv0390;	hypothetical protein	Rv0390, (MTCY04D9.02), len: 140 aa. Conserved protein, equivalent to AL023514|MLCB4_11|CAA18942.1|AL023514 hypothetical protein from Mycobacterium leprae (147 aa), FASTA scores: opt: 778,E(): 0, (79.0% identity in 138 aa overlap). Also similar to hypothetical proteins from several Rickettsia species.
gi|448814763|ref|NC_000962.3|	475178	GCATTGAGCG.TCTTTTGCGT	T	C	0	1	1	1	1	1			0	0	1	475178	239	80	T	C	GTC	GCC	V	A	NON	Rv0395;	Hypothetical protein	Rv0395, (MTCY04D9.07), len: 134 aa. Hypothetical unknown protein.
gi|448814763|ref|NC_000962.3|	477234	CGCCGGTGGG.TTCCGCGCCC	T	G	0	1	1	1	1	1			0	0	1	477234	87	29	T	G	GAA	GAC	E	D	NON	Rv0398c;	Possible secreted protein	Rv0398c, (MTCY04D9.10c), len: 213 aa. Possible secreted protein, sharing no homology with other proteins. Has potential signal sequence with hydrophobic stretch from aa 7-25.
gi|448814763|ref|NC_000962.3|	479432	GCCAGCGAAC.CCTGTACCGA	C	T	0	1	0	0	0	0			0	0	0	479432	322	108	C	T	GGT	AGT	G	S	NON	Rv0400c;fadE7	Acyl-CoA dehydrogenase FadE7	Rv0400c, (MTCY04D9.12c), len: 395 aa. Probable fadE7, acyl-CoA dehydrogenase, similar to many e.g. CAC12923.1|AL445403 putative acyl CoA dehydrogenase from Streptomyces coelicolor (397 aa); G624219 glutaryl-CoA dehydrogenase precursor (438 aa), FASTA scores: opt: 1161,E(): 0, (48.1% identity in 391 aa overlap); etc.
gi|448814763|ref|NC_000962.3|	483935	CTCGGCGGCC.TGGTGGCCAG	T	G	0	1	1	1	1	1			0	0	1	483935			T	G
gi|448814763|ref|NC_000962.3|	484005	TTGCGCGACC.GTGCGACCAC	G	T	0	0	1	0	1	1			0	0	0	484005	29	10	G	T	CGT	CTT	R	L	NON	Rv0404;fadD30	Fatty-acid-AMP ligase FadD30 (fatty-acid-AMP synthetase) (fatty-acid-AMP synthase)	Rv0404, (MTCY04D9.17-MTCY22G10.00), len: 585 aa. fadD30, fatty-acid-AMP synthetase, similar to many e.g. MBU75685_1|AAB52538.1|U75685 acyl-CoA synthase from Mycobacterium bovis (582 aa); MASC_MYCLE|P54200 masc protein from Mycobacterium leprae (372 aa), FASTA scores: opt: 888, E(): 0, (44.2% identity in 342 aa overlap). Also similar to Y06J_MYCTU|Q10976 hypothetical 67.9 kDa protein (626 aa), FAS…
gi|448814763|ref|NC_000962.3|	484596	GGCGGCGCGC.CGAGGTTGCC	C	T	0	1	1	1	1	1			0	0	1	484596	620	207	C	T	CCG	CTG	P	L	NON	Rv0404;fadD30	Fatty-acid-AMP ligase FadD30 (fatty-acid-AMP synthetase) (fatty-acid-AMP synthase)	Rv0404, (MTCY04D9.17-MTCY22G10.00), len: 585 aa. fadD30, fatty-acid-AMP synthetase, similar to many e.g. MBU75685_1|AAB52538.1|U75685 acyl-CoA synthase from Mycobacterium bovis (582 aa); MASC_MYCLE|P54200 masc protein from Mycobacterium leprae (372 aa), FASTA scores: opt: 888, E(): 0, (44.2% identity in 342 aa overlap). Also similar to Y06J_MYCTU|Q10976 hypothetical 67.9 kDa protein (626 aa), FAS…
gi|448814763|ref|NC_000962.3|	489720	GTAGATCAAT.GGCTCCGGTT	G	A	0	0	0	1	0	0			0	0	0	489720	3990	1330	G	A	ATG	ATA	M	I	NON	Rv0405;pks6	Probable membrane bound polyketide synthase Pks6	Rv0405, (MTCY22G10.01), len: 1402 aa. Probable pks6,membrane-bound polyketide synthase (see citation below),highly similar to others e.g. CAC29643.1|AL583917 putative polyketide synthase from Mycobacterium leprae (2103 aa); Y06K_MYCTU|Q10977 probable polyketide synthase (1876 aa),FASTA scores: opt: 2303, E(): 0, (38.7% identity in 1232 aa overlap); etc. Contains PS00606 Beta-ketoacyl synthases ac…
gi|448814763|ref|NC_000962.3|	489935	GGGCCTCATC.GGTAGCTTTG	G	C	0	1	1	1	1	1			0	0	1	489935	4205	1402	G	C	CGG	CCG	R	P	NON	Rv0405;pks6	Probable membrane bound polyketide synthase Pks6	Rv0405, (MTCY22G10.01), len: 1402 aa. Probable pks6,membrane-bound polyketide synthase (see citation below),highly similar to others e.g. CAC29643.1|AL583917 putative polyketide synthase from Mycobacterium leprae (2103 aa); Y06K_MYCTU|Q10977 probable polyketide synthase (1876 aa),FASTA scores: opt: 2303, E(): 0, (38.7% identity in 1232 aa overlap); etc. Contains PS00606 Beta-ketoacyl synthases ac…
gi|448814763|ref|NC_000962.3|	491613	CGCTGCCAAT.CGAACAGATC	C	T	0	0	0	0	0	0			0	0	0	491613	831	277	C	T	ATC	ATT	I	I	syn	Rv0407;fgd1	F420-dependent glucose-6-phosphate dehydrogenase Fgd1	Rv0407, (MTCY22G10.03), len: 336 aa. fgd1,F420-dependent glucose-6-phosphate dehydrogenase,equivalent to others from Mycobacteria e.g. AAD38165.1|AF152394_3 from Mycobacterium avium (336 aa),FASTA scores: opt: 2082, E(): 0, (89.9% identity in 336 aa overlap); AL023514|MLCB 4_7 from Mycobacterium leprae (336 aa), FASTA scores: opt: 2069, E(): 0, (89.0% identity in 336 aa overlap). Also similar to …
gi|448814763|ref|NC_000962.3|	491742	AGCGCCGGTT.TCTGGAGCTC	T	C	0	1	1	1	1	1			0	0	1	491742	960	320	T	C	TTT	TTC	F	F	syn	Rv0407;fgd1	F420-dependent glucose-6-phosphate dehydrogenase Fgd1	Rv0407, (MTCY22G10.03), len: 336 aa. fgd1,F420-dependent glucose-6-phosphate dehydrogenase,equivalent to others from Mycobacteria e.g. AAD38165.1|AF152394_3 from Mycobacterium avium (336 aa),FASTA scores: opt: 2082, E(): 0, (89.9% identity in 336 aa overlap); AL023514|MLCB 4_7 from Mycobacterium leprae (336 aa), FASTA scores: opt: 2069, E(): 0, (89.0% identity in 336 aa overlap). Also similar to …
gi|448814763|ref|NC_000962.3|	492150	TCGGTCAACG.GCCGGATCGC	G	C	0	1	1	1	1	1			0	0	1	492150	365	122	G	C	GGC	GCC	G	A	NON	Rv0408;pta	Probable phosphate acetyltransferase Pta (phosphotransacetylase)	Rv0408, (MTCY22G10.04), len: 690 aa. Probable pta,phosphate acetyltransferase, highly similar to others e.g. PTA_ECOLI|P39184|11279789|JX0357|B2297 phosphate acetyltransferase from Escherichia coli strain K12 (713 aa), FASTA scores: opt: 1303, E(): 0, (38.0% identity in 718 aa overlap); etc. Belongs to the phosphate acetyltransferase and butyryltransferase family.
gi|448814763|ref|NC_000962.3|	496988	CGGGACGTCC.ACAGTTCCAG	A	G	0	0	0	0	0	1			0	0	0	496988	327	109	A	G	TGT	TGC	C	C	syn	Rv0410c;pknG	Serine/threonine-protein kinase PknG (protein kinase G) (STPK G)	Rv0410c, (MTCY22G10.06c), len: 750 aa. PknG,serine/threonine-protein kinase (see citations below),equivalent to PKNG_MYCLE|P57993|13092623|CAC29812.1|AL583918 probable serine/threonine-protein kinase from Mycobacterium leprae (767 aa). Also similar to others e.g. AB76890.1|AL159139 putative serine/threonine protein kinase from Streptomyces coelicolor (774 aa); etc. Contains PS00108 Serine/Threoni…
gi|448814763|ref|NC_000962.3|	497491	GGTCGGCCAT.GTCGGGCCCG	G	A	0	1	1	1	1	1			0	0	1	497491	810	270	G	A	GAC	GAT	D	D	syn	Rv0411c;glnH	Probable glutamine-binding lipoprotein GlnH (GLNBP)	Rv0411c, (MTCY22G10.07c), len: 328 aa. Probable glnH, glutamine-binding protein, membrane-bound lipoprotein (see citation below), equivalent to AL035159|MLCB1450_15|T44736|4154051|CAA22704.1 glutamine-binding protein homolog from Mycobacterium leprae (325 aa), FASTA scores: opt: 1747, E(): 0, (79.3% identity in 328 aa overlap). Also similar to others e.g. GLNH_BACST|P27676 glutamine-binding prote…
gi|448814763|ref|NC_000962.3|	498531	CCTGAGTGGC.AGCCCGATAG	A	G	0	1	1	1	1	1			0	0	1	498531	1089	363	A	G	GCT	GCC	A	A	syn	Rv0412c;	Possible conserved membrane protein	Rv0412c, (MTCY22G10.08c), len: 439 aa. Possible conserved membrane protein, equivalent to AL035159|MLCB1450_16|T44737 probable membrane protein from Mycobacterium leprae (403 aa), FASTA scores: opt: 2027,E(): 0, (80.4% identity in 403 aa overlap). Also some similarity with CAB71201.1|AL138538 putative secreted protein from Streptomyces coelicolor (429 aa).
gi|448814763|ref|NC_000962.3|	498557	ACGGAGATGT.CGGAATTGAT	C	A	0	1	1	1	1	1			0	0	1	498557	1063	355	C	A	GAC	TAC	D	Y	NON	Rv0412c;	Possible conserved membrane protein	Rv0412c, (MTCY22G10.08c), len: 439 aa. Possible conserved membrane protein, equivalent to AL035159|MLCB1450_16|T44737 probable membrane protein from Mycobacterium leprae (403 aa), FASTA scores: opt: 2027,E(): 0, (80.4% identity in 403 aa overlap). Also some similarity with CAB71201.1|AL138538 putative secreted protein from Streptomyces coelicolor (429 aa).
gi|448814763|ref|NC_000962.3|	499636	TAGGACCTCA.TCTTTCGGCT	T	C	0	0	1	0	0	0			0	0	0	499636			T	C
gi|448814763|ref|NC_000962.3|	500110	GACACCGTGC.CCAACCGGGA	C	G	0	0	0	0	0	1			0	0	0	500110	398	133	C	G	CCC	CGC	P	R	NON	Rv0413;mutT3	Possible mutator protein MutT3 (7,8-dihydro-8-oxoguanine-triphosphatase) (8-oxo-dGTPase) (dGTP pyrophosphohydrolase)	Rv0413, (MTCY22G10.10), len: 217 aa. Possible mutT3,mutator protein (see citation below), showing some similarity with e.g. MUTT_PROVU|P32090 mutator mutt protein from Proteus vulgaris (112 aa), FASTA scores: opt: 151,E(): 0.0008, (40.7% identity in 59 aa overlap). Seems to belong to the NUDIX hydrolase family.
gi|448814763|ref|NC_000962.3|	502589	ACCGCGGGGT.CCCGCAGCGC	C	G	0	1	1	1	1	1			0	0	1	502589	224	75	C	G	TCC	TGC	S	C	NON	Rv0417;thiG	Probable thiamin biosynthesis protein ThiG (thiazole biosynthesis protein)	Rv0417, (MTCY22G10.14), len: 252 aa. Probable thiG,thiamin biosynthesis protein, equivalent to AL035159|MLCB1450_20|T44741|THIG probable thiamin biosynthesis protein from Mycobacterium leprae (261 aa),FASTA scores: opt: 1380, E(): 0, (86.8% identity in 250 aa overlap). Also highly similar to others e.g. SCOEDB|SC6E10.03|T35490|THIG probable thiazole biosynthesis protein from Streptomyces coelicol…
gi|448814763|ref|NC_000962.3|	503354	CATCGCCAGT.GTTCCGTAGC	G	C	0	1	1	1	1	1			0	0	1	503354			G	C
gi|448814763|ref|NC_000962.3|	505974	CCTGCCGACG.GCGTTGCGGG	G	A	0	1	1	1	1	1			0	0	1	505974	889	297	G	A	GCG	ACG	A	T	NON	Rv0419;lpqM	Possible lipoprotein peptidase LpqM	Rv0419, (MTCY22G10.16), len: 498 aa. Possible lpqM,lipoprotein peptidase ; has potential N-terminal signal peptide and contains PS00013 Prokaryotic membrane lipoprotein lipid attachment site, PS00142 Neutral zinc metallopeptidases, zinc-binding region signature.
gi|448814763|ref|NC_000962.3|	513257	TCCGCGCGCA.TGGCCTTGGT	T	C	0	1	1	1	1	1			0	0	1	513257	2065	689	T	C	ATG	GTG	M	V	NON	Rv0425c;ctpH	Possible metal cation transporting P-type ATPase CtpH	Rv0425c, (MTCY22G10.22c), len: 1539 aa. Possible ctpH, metal cation-transporting P-type ATPase (transmembrane protein), showing some similarity with CAA17934.1|AL022118|13093871|CAC32203.1|AL583926 putative cation-transporting ATPase from Mycobacterium leprae (1609 aa). Also similar to others ATPases e.g. AE000873_1 cation-transporting P-ATPase from Methanobacterium thermoautotrop (844 aa), FASTA…
gi|448814763|ref|NC_000962.3|	517040	CGCTCCCCAG.CCCAACAGCG	C	A	0	0	0	1	0	0			0	0	0	517040	764	255	C	A	GGC	GTC	G	V	NON	Rv0428c;	GCN5-related N-acetyltransferase	Rv0428c, (MTCY22G10.25c), len: 302 aa. Probable acetyltransferase. Contains GNAT (Gcn5-related N-acetyltransferase) domain in C-terminal part. See Vetting et al. 2005.
gi|448814763|ref|NC_000962.3|	517358	ACCTGCCAGG.TCGGCCGGTA	T	C	0	1	1	1	1	1			0	0	1	517358	446	149	T	C	GAC	GGC	D	G	NON	Rv0428c;	GCN5-related N-acetyltransferase	Rv0428c, (MTCY22G10.25c), len: 302 aa. Probable acetyltransferase. Contains GNAT (Gcn5-related N-acetyltransferase) domain in C-terminal part. See Vetting et al. 2005.
gi|448814763|ref|NC_000962.3|	518987	GGCGGCTGCG.CGCCAGTCGG	C	T	0	1	1	1	1	1			0	0	1	518987	255	85	C	T	CGC	CGT	R	R	syn	Rv0430;	hypothetical protein	Rv0430, (MTCY22G10.27), len: 102 aa. Conserved hypothetical protein, equivalent to AC30882.1|AL583923 conserved hypothetical protein from Mycobacterium leprae (102 aa). Also highly similar to CAB93047.1|SCD95A.20|AL357432 hypothetical protein from Streptomyces coelicolor (84 aa).
gi|448814763|ref|NC_000962.3|	519597	TTAGGCTCTC.GCTATGCCAA	G	A	0	0	0	0	0	0			0	0	0	519597			G	A
gi|448814763|ref|NC_000962.3|	520697	CTGATCAAAC.GCACCCAGTG	G	A	0	0	0	0	0	0			0	1	0	520697	374	125	G	A	CGC	CAC	R	H	NON	Rv0433;	hypothetical protein	Rv0433, (MTCY22G10.30), len: 376 aa. Conserved hypothetical protein, similar to other hypothetical proteins e.g. P77213|YBDK_ECOLI hypothetical 41.7 KD protein from Escherichia coli strain K12 (372 aa), FASTA scores: opt: 555, E(): 2e-30, (28.2% identity in 365 aa overlap).
gi|448814763|ref|NC_000962.3|	521631	GGTCCGTGAC.TGCATGGACA	T	G	0	0	0	0	1	0			0	0	0	521631	118	40	T	G	TGC	GGC	C	G	NON	Rv0434;	hypothetical protein	Rv0434, (MTCY22G10.31), len: 217 aa. Conserved hypothetical protein, similar to AE002052_2 from Deinococcus radiodurans (213 aa), FASTA scores: opt: 258,E(): 4e-10, (31.9% identity in 213 aa overlap); SYCSLRB_122|Q55701 hypothetical 24.5 kDa protein from Synechocystis (214 aa), FASTA scores: opt: 156, E(): 0.00041, (28.4% identity in 204 aa overlap); MXABSGA_1|LON2_MYXXA|P36774 ATP-dependent prot…
gi|448814763|ref|NC_000962.3|	524891	GAGGAACCAG.CCCGAGGTCC	C	A	0	1	1	1	1	1			0	0	1	524891	500	167	C	A	GGC	GTC	G	V	NON	Rv0436c;pssA	Probable CDP-diacylglycerol--serine O-phosphatidyltransferase PssA (PS synthase) (phosphatidylserine synthase)	Rv0436c, (MTCY22G10.33c), len: 286 aa. Probable pssA, PS synthase (CDP-diacylglycerol--serine O-phosphatidyltransferase) (see citation below), integral membrane protein, equivalent to AL035159|MLCB1450_9|T44730 from Mycobacterium leprae (300 aa), FASTA scores: opt: 1506, E(): 0, (77.9% identity in 285 aa overlap). Also highly similar to others e.g. NP_108059.1|14027250|BAB54204.1|AP003012 phospha…
gi|448814763|ref|NC_000962.3|	528274	GGGGACGTCT.GCGGCCGACC	G	A	0	0	0	0	0	0			0	0	0	528274	41	14	G	A	GCA	GTA	A	V	NON	Rv0439c;	Probable dehydrogenase/reductase	Rv0439c, (MTV037.03c), len: 311 aa. Probable dehydrogenase/reductase, equivalent to AL035159|MLCB1450_6|T44727 probable oxidoreductase from Mycobacterium leprae (304 aa), FASTA scores: opt: 1360,E(): 0, (69.2% identity in 302 aa overlap). Also highly similar to various oxidoreductases, generally dehydrogenases/reductases e.g. PA5031|C83017|9951320|AAG08416.1|AE004916_5|AE004916 probable short cha…
gi|448814763|ref|NC_000962.3|	529876	CGGCCCCGAC.CCTGGACGAG	C	A	0	0	0	0	0	0			0	0	0	529876	1269	423	C	A	ACC	ACA	T	T	syn	Rv0440;groEL2	60 kDa chaperonin 2 GroEL2 (protein CPN60-2) (GroEL protein 2) (65 kDa antigen) (heat shock protein 65) (cell wall protein A) (antigen A)	Rv0440, (MTV037.04), len: 540 aa. GroEL2 (alternate gene names: groL2, groEL-2, hsp65, hsp60), 60 kDa chaperonin 2 (see Shinnick 1987). Purified 65 kDa antigen can elicit a strong delayed-type hypersensitivity reaction in experimental animals infected with M. tuberculosis. This protein is one of the major immunoreactive proteins of the mycobacteria. This antigen contains epitopes that are common …
gi|448814763|ref|NC_000962.3|	533547	GGCGCCTAAC.CTCGGGCTTG	C	G	0	1	1	1	1	1			0	0	1	533547	243	81	C	G	GAG	GAC	E	D	NON	Rv0444c;rskA	Anti-sigma factor RskA (regulator of sigma K)	Rv0444c, (MTV037.08c), len: 232 aa. RskA, regulator of SigK (See Said-Salim et al., 2006); C-terminus similar to P12752|Y24K_STRGR hypothetical 24.7 kDa protein from Streptomyces griseus (238 aa), FASTA scores: opt: 207, E(): 2.2e-05, (32.9% identity in 158 aa overlap). Cleaved by Rip|Rv2869c, in M. tuberculosis Erdman (See Sklar et al.,2010).
gi|448814763|ref|NC_000962.3|	536547	CAGTCTGATC.CCCTGTATCC	C	A	0	0	0	0	0	0			0	0	0	536547	623	208	C	A	GGG	GTG	G	V	NON	Rv0448c;	hypothetical protein	Rv0448c, (MTV037.12c), len: 221 aa. Conserved hypothetical protein, similar to other hypothetical proteins e.g. Z74841|BOD5A2_1 from B. oleracea (283 aa),FASTA scores: opt: 257, E(): 1.4e-10, (32.0% identity in 197 aa overlap); etc. Some similarity to U15183|MLU15183_38 from Mycobacterium leprae (82 aa), FASTA scores: opt: 134,E(): 0.014, (71.0% identity in 31 aa overlap).
gi|448814763|ref|NC_000962.3|	541201	CAGCGTCGCC.AAGGGGTTGG	A	G	0	1	1	1	1	1			0	0	1	541201	291	97	A	G	CTT	CTC	L	L	syn	Rv0450c;mmpL4	Probable conserved transmembrane transport protein MmpL4	Rv0450c, (MTV037.14c), len: 967 aa. Probable mmpL4,conserved transmembrane transport protein (see citations below), member of RND superfamily, equivalent to U1740V|P54881|YV34_MYCLE hypothetical 105.2 kDa protein from Mycobacterium leprae (959 aa), FASTA scores: opt: 5051, E(): 0, (78.4% identity in 962 aa overlap). Also highly similar to other proteins from Mycobacterium tuberculosis e.g. Z83860…
gi|448814763|ref|NC_000962.3|	542014	GCAACTAAGC.CTAGCCTAAG	C	G	0	1	1	1	1	1			0	0	1	542014			C	G
gi|448814763|ref|NC_000962.3|	542514	TCTGCATCTG.CATCTCGAGC	C	G	0	1	1	1	1	1			0	0	1	542514	373	125	C	G	CAT	GAT	H	D	NON	Rv0452;	Possible transcriptional regulatory protein	Rv0452, (MTV037.16), len: 236 aa. Possible transcriptional regulator, similar to several putative TetR-family transcriptional regulators from Streptomyces coelicolor. Also similar in N-terminus to U1740Y|U15183|MLU15183_33 from Mycobacterium leprae (67 aa), FASTA score: (76.1% identity in 67 aa overlap). Contains probable helix-turn-helix motif at aa 44-65 (Score 1727, +5.07 SD).
gi|448814763|ref|NC_000962.3|	546357	GGCTATACGG.AGTCCCGATC	A	G	0	1	1	1	1	1			0	0	1	546357	447	149	A	G	ACT	ACC	T	T	syn	Rv0456c;echA2	enoyl-CoA hydratase EchA2 (enoyl hydrase) (unsaturated acyl-CoA hydratase) (crotonase)	Rv0456c, (MTCI429A.02, MTV037.20c), len: 304 aa. Probable echA2, enoyl-CoA hydratase, similar to other enoyl-CoA hydratases e.g. Q13011 peroxisomal enoyl-CoA hydratase-like protein (328 aa), FASTA scores: opt: 209,E(): 5.3e-07, (31.7% identity in 142 aa overlap). Also similar to several other proteins from Mycobacterium tuberculosis e.g. MTCY09F9.29 FASTA score: (32.9% identity in 146 aa overlap)…
gi|448814763|ref|NC_000962.3|	549363	CCACAACCCG.CGGGGGTTGG	C	G	0	1	1	1	1	1			0	0	1	549363	245	82	C	G	CGC	CCC	R	P	NON	Rv0457c;	Probable peptidase	Rv0457c, (MTCI429A.01, MTV038.01c), len: 673 aa. Probable peptidase, similar to many e.g. NP_102851.1|14022026|BAB48637.1 probable endopeptidase from Mesorhizobium loti (687 aa); Y4NA_RHISN|P55577 probable peptidase (726 aa), FASTA scores: opt: 1126, E(): 0, (40.9% identity in 491 aa overlap). Also similar to Mycobacterium tuberculosis protein MTCY369.26 FASTA score: (33.8% identity in 299 aa ove…
gi|448814763|ref|NC_000962.3|	551525	CTTTCTCAGC.AGAGGTCGGG	A	C	0	1	1	1	1	1			0	0	1	551525	328	110	A	C	AGA	CGA	R	R	syn	Rv0459;	hypothetical protein	Rv0459, (MTV038.03), len: 163 aa. Conserved hypothetical protein, highly similar to other hypothetical proteins. Note that highly similar to products of unidentified ORFs in Xanthobacter autotrophicus, AF029733_2 (139 aa), and Rhodococcus erythropolis, REREUTP BC_1 (186 aa). Like MTV038.03, these ORF's are linked to aldehyde dehydrogenase genes. FASTA scores: AF0297|AF029733_2 (139 aa), opt: 439,…
gi|448814763|ref|NC_000962.3|	555991	ACCACCGCGC.AGGCCAGCCC	A	G	0	1	1	1	1	1			0	0	1	555991	316	106	A	G	TGC	CGC	C	R	NON	Rv0465c;	Probable transcriptional regulatory protein	Rv0465c, (MTV038.09c), len: 474 aa. Probable transcriptional regulator, highly similar to AC44331.1|AL596102 putative DNA-binding protein from Streptomyces coelicolor (489 aa); and similar to several hypothetical proteins and others transcriptional regulators. Some similarity in N-terminal region (1-100 aa) with repressors e.g. P06153|RPC_BPPH1 immunity repressor protein (144 aa), FASTA scores: o…
gi|448814763|ref|NC_000962.3|	561776	CCTGATCTAT.CCCCGATGCA	C	T	0	1	1	1	1	1			0	0	1	561776			C	T
gi|448814763|ref|NC_000962.3|	561777	CTGATCTATC.CCCGATGCAT	C	T	0	1	1	1	1	1			0	0	1	561777			C	T
gi|448814763|ref|NC_000962.3|	565655	CGACGATCAG.AAGGTTTCCC	A	G	0	1	1	1	1	1			0	0	1	565655			A	G
gi|448814763|ref|NC_000962.3|	568217	GTGCCGTCTG.CGGGGTGAGT	C	T	0	0	0	0	1	0			0	0	0	568217	751	251	C	T	GCA	ACA	A	T	NON	Rv0479c;	Probable conserved membrane protein	Rv0479c, (MTCY20G9.04c), len: 348 aa. Probable conserved membrane protein, equivalent to CAC31967.1|AL583925 possible secreted protein from Mycobacterium leprae (254 aa); and C-terminus highly similar to AAF74996.1|AF143402_1|AF143402 putative multicopper oxidase from Mycobacterium avium (149 aa). Contains hydrophobic domain in centre of protein. A core mycobacterial gene; conserved in mycobacter…
gi|448814763|ref|NC_000962.3|	568308	ACGACCAGGT.AATGGTGGCG	A	G	0	0	0	0	0	0			0	0	0	568308	660	220	A	G	ATT	ATC	I	I	syn	Rv0479c;	Probable conserved membrane protein	Rv0479c, (MTCY20G9.04c), len: 348 aa. Probable conserved membrane protein, equivalent to CAC31967.1|AL583925 possible secreted protein from Mycobacterium leprae (254 aa); and C-terminus highly similar to AAF74996.1|AF143402_1|AF143402 putative multicopper oxidase from Mycobacterium avium (149 aa). Contains hydrophobic domain in centre of protein. A core mycobacterial gene; conserved in mycobacter…
gi|448814763|ref|NC_000962.3|	571745	CGGTATCTTT.GATACCCGTG	G	C	0	0	0	0	0	0			0	1	0	571745	36	12	G	C	TTG	TTC	L	F	NON	Rv0483;lprQ	Probable conserved lipoprotein LprQ	Rv0483, (MTCY20G9.09), len: 451 aa. Probable lprQ,conserved lipoprotein, equivalent to CAC31963.1|AL583925|ML2446 possible lipoprotein from Mycobacterium leprae (441 aa); appears longer than ML2446,so start may be further downstream. Shows also similarity with MLCL383_24|O07707 hypothetical 43.6 kDa protein from Mycobacterium leprae; and to Q49706|B1496_F2_81 (271 aa). Similar to others lipoprote…
gi|448814763|ref|NC_000962.3|	572591	GCGAGGCCGA.CTTGGCGCGC	C	T	0	1	1	1	1	1			0	0	1	572591	882	294	C	T	GAC	GAT	D	D	syn	Rv0483;lprQ	Probable conserved lipoprotein LprQ	Rv0483, (MTCY20G9.09), len: 451 aa. Probable lprQ,conserved lipoprotein, equivalent to CAC31963.1|AL583925|ML2446 possible lipoprotein from Mycobacterium leprae (441 aa); appears longer than ML2446,so start may be further downstream. Shows also similarity with MLCL383_24|O07707 hypothetical 43.6 kDa protein from Mycobacterium leprae; and to Q49706|B1496_F2_81 (271 aa). Similar to others lipoprote…
gi|448814763|ref|NC_000962.3|	573262	TCTCGACCGC.ACCTGGAGCG	A	G	0	1	1	1	1	1			0	0	1	573262	540	180	A	G	GGT	GGC	G	G	syn	Rv0484c;	Probable short-chain type oxidoreductase	Rv0484c, (MTCY20G9.10c), len: 251 aa. Probable short-chain oxidoreductase, highly similar to others e.g. T36118|4678912|CAB41284.1|AL049707 probable oxidoreductase from Streptomyces coelicolor (260 aa); YDFG_HAEIN|P45200|HI1430 hypothetical oxidoreductase (SDR family) from Haemophilus influenzae (252 aa), FASTA scores: opt: 496, E(): 7.9e-25, (35.0 % identity in 243 aa overlap); etc. Belongs to t…
gi|448814763|ref|NC_000962.3|	575907	AAGAACGCGG.CACTGGCCGA	C	T	0	1	1	1	1	1			0	0	1	575907	560	187	C	T	GCA	GTA	A	V	NON	Rv0486;mshA	Glycosyltransferase MshA	Rv0486, (MTCY20G9.12), len: 480 aa. MshA,glycosyltransferase (see citations below), highly similar to P54138|Y486_MYCLE|ML2443 possible glycosyl transferase from Mycobacterium leprae (428 aa); and S72892|B2168_C2_201 probable hexosyltransferase from Mycobacterium leprae (409 aa), FASTA scores: opt: 2375, E(): 0, (86.4% identity in 413 aa overlap). Also highly similar to CAC04040.1|AL391406 putati…
gi|448814763|ref|NC_000962.3|	581852	GCGCGACCCG.TAGCTTGGCG	T	C	0	0	0	1	0	0			0	0	0	581852	1527	509	T	C	CTA	CTG	L	L	syn	Rv0492c;	Probable oxidoreductase GMC-type	Rv0492c, (MT0511/MT0512, MTCY20G9.18c), len: 629 aa. Probable oxidoreductase GMC type, similar to others except in N-terminus e.g. P55582|AE000087_5|Y4NJ_RHISN hypothetical GMC-type oxidoreductase from Rhizobium sp. (505 aa), FASTA scores: opt: 873, E():0, (34.3% identity in 502 aa overlap); YTH2_RHOER|P46371 hypothetical 53.0 kDa GMC-type oxidoreductase from Rhodococcus erythropolis (493 aa), FA…
gi|448814763|ref|NC_000962.3|	582912	CGCGCCGCCC.GCCCCGGAGC	G	T	0	0	0	1	0	0			0	0	0	582912	467	156	G	T	GCG	GAG	A	E	NON	Rv0492c;	Probable oxidoreductase GMC-type	Rv0492c, (MT0511/MT0512, MTCY20G9.18c), len: 629 aa. Probable oxidoreductase GMC type, similar to others except in N-terminus e.g. P55582|AE000087_5|Y4NJ_RHISN hypothetical GMC-type oxidoreductase from Rhizobium sp. (505 aa), FASTA scores: opt: 873, E():0, (34.3% identity in 502 aa overlap); YTH2_RHOER|P46371 hypothetical 53.0 kDa GMC-type oxidoreductase from Rhodococcus erythropolis (493 aa), FA…
gi|448814763|ref|NC_000962.3|	583171	CGCGGTAGCG.ACCGGCCGGT	A	C	0	1	1	1	1	1			0	0	1	583171	208	70	A	C	TCG	GCG	S	A	NON	Rv0492c;	Probable oxidoreductase GMC-type	Rv0492c, (MT0511/MT0512, MTCY20G9.18c), len: 629 aa. Probable oxidoreductase GMC type, similar to others except in N-terminus e.g. P55582|AE000087_5|Y4NJ_RHISN hypothetical GMC-type oxidoreductase from Rhizobium sp. (505 aa), FASTA scores: opt: 873, E():0, (34.3% identity in 502 aa overlap); YTH2_RHOER|P46371 hypothetical 53.0 kDa GMC-type oxidoreductase from Rhodococcus erythropolis (493 aa), FA…
gi|448814763|ref|NC_000962.3|	583464	AGCGGCCACT.CCGCGCGGGC	C	T	0	0	0	0	0	1			0	0	0	583464	241	81	C	T	GAG	AAG	E	K	NON	Rv0492A;	Hypothetical protein	Rv0492A, len: 109 aa. Hypothetical unknown protein. GC plot suggests CDS.
gi|448814763|ref|NC_000962.3|	584171	TGGGCCACAC.TGCCGCGCCA	T	C	0	1	1	1	1	1			0	0	1	584171	520	174	T	C	AGT	GGT	S	G	NON	Rv0493c;	hypothetical protein	Rv0493c, (MTCY20G9.19), len: 329 aa. Conserved protein, showing some similarity to U00018_33|B2168_F2_93 from Mycobacterium leprae (167 aa), FASTA scores: opt: 166,E(): 0.00077, (35.9% identity in 131 aa overlap).
gi|448814763|ref|NC_000962.3|	586111	GGTCGGCCGC.GATCAGGTGC	G	A	0	1	0	0	0	0			0	0	1	586111	204	68	G	A	ATC	ATT	I	I	syn	Rv0495c;	hypothetical protein	Rv0495c, (MTCY20G9.21c), len: 296 aa. Conserved hypothetical protein, highly similar to S72915|B2168_F1_37 hypothetical protein from Mycobacterium leprae (323 aa),FASTA scores: opt: 1615, E(): 0, (82.7% identity in 271 aa overlap); and P54579|Y495_MYCLE|ML243|13094009|CAC31952.1|AL583925 conserved hypothetical protein from Mycobacterium leprae (277 aa). Also highly similar to Q9X8H2|Y716_STRCO|SC…
gi|448814763|ref|NC_000962.3|	590193	TGGTAGTGGC.CGAGCGGATG	C	T	0	0	0	0	0	1			0	0	0	590193	111	37	C	T	GCC	GCT	A	A	syn	Rv0500;proC	Probable pyrroline-5-carboxylate reductase ProC (P5CR) (P5C reductase)	Rv0500, (MTCY20G9.26), len: 295 aa. Probable proC,Pyrroline-5-carboxylate reductase (see citation below),equivalent to P46725|PROC_MYCLE pyrroline-5-carboxylate reductase from Mycobacterium leprae (294 aa), FASTA scores: opt: 1473, E(): 0, (82.4% identity in 295 aa overlap). Also similar to others e.g. P46540|PROC_CORGL pyrroline-5-carboxylate reductase from Corynebacterium glutamicum (270 aa); T…
gi|448814763|ref|NC_000962.3|	590436	AGCTACCGGC.TGGGACGCCA	T	C	0	1	1	1	1	1			0	0	1	590436	354	118	T	C	GCT	GCC	A	A	syn	Rv0500;proC	Probable pyrroline-5-carboxylate reductase ProC (P5CR) (P5C reductase)	Rv0500, (MTCY20G9.26), len: 295 aa. Probable proC,Pyrroline-5-carboxylate reductase (see citation below),equivalent to P46725|PROC_MYCLE pyrroline-5-carboxylate reductase from Mycobacterium leprae (294 aa), FASTA scores: opt: 1473, E(): 0, (82.4% identity in 295 aa overlap). Also similar to others e.g. P46540|PROC_CORGL pyrroline-5-carboxylate reductase from Corynebacterium glutamicum (270 aa); T…
gi|448814763|ref|NC_000962.3|	593261	TGCCGTTTGA.CGGGTTGATG	C	T	0	0	0	0	1	0			0	0	0	593261	471	157	C	T	GAC	GAT	D	D	syn	Rv0502;	hypothetical protein	Rv0502, (MTCY20G9.29), len: 358 aa. Conserved protein, equivalent to P54878|Y502_MYCLE|ML2427 hypothetical 40.5 KDA protein from Mycobacterium leprae (367 aa), FASTA scores: opt: 2042, E(): 0, (84.1% identity in 365 aa overlap). Also similar to T36273|SCE68.23c hypothetical protein from Streptomyces coelicolor (355 aa). C-terminal similar to AL021529|SC10A5_4|T34572 hypothetical protein from Stre…
gi|448814763|ref|NC_000962.3|	597816	TGGTGATCGC.AGCAATGTTG	A	G	0	1	1	1	1	1			0	0	1	597816	618	206	A	G	GCA	GCG	A	A	syn	Rv0507;mmpL2	Probable conserved transmembrane transport protein MmpL2	Rv0507, (MTCY20G9.34), len: 968 aa. Probable mmpL2,conserved transmembrane transport protein (see citations below), member of RND superfamily, highly similar to other Mycobacterial proteins e.g. YV34_MYCLE from Mycobacterium leprae (959 aa), FASTA scores: opt: 3699, E(): 0, (58.3% identity in 940 aa overlap); and the Mycobacterium tuberculosis proteins MTV037_14, MTV040_4, MTCY98_8,MTCY4D9_15, MT…
gi|448814763|ref|NC_000962.3|	598475	GCTGGTCGAC.GCTTTTCACG	G	A	0	1	1	1	1	1			0	0	1	598475	1277	426	G	A	CGC	CAC	R	H	NON	Rv0507;mmpL2	Probable conserved transmembrane transport protein MmpL2	Rv0507, (MTCY20G9.34), len: 968 aa. Probable mmpL2,conserved transmembrane transport protein (see citations below), member of RND superfamily, highly similar to other Mycobacterial proteins e.g. YV34_MYCLE from Mycobacterium leprae (959 aa), FASTA scores: opt: 3699, E(): 0, (58.3% identity in 940 aa overlap); and the Mycobacterium tuberculosis proteins MTV037_14, MTV040_4, MTCY98_8,MTCY4D9_15, MT…
gi|448814763|ref|NC_000962.3|	599868	GCGATTTGCG.AATTATTGGT	A	G	0	1	1	1	1	1			0	0	1	599868	2670	890	A	G	CGA	CGG	R	R	syn	Rv0507;mmpL2	Probable conserved transmembrane transport protein MmpL2	Rv0507, (MTCY20G9.34), len: 968 aa. Probable mmpL2,conserved transmembrane transport protein (see citations below), member of RND superfamily, highly similar to other Mycobacterial proteins e.g. YV34_MYCLE from Mycobacterium leprae (959 aa), FASTA scores: opt: 3699, E(): 0, (58.3% identity in 940 aa overlap); and the Mycobacterium tuberculosis proteins MTV037_14, MTV040_4, MTCY98_8,MTCY4D9_15, MT…
gi|448814763|ref|NC_000962.3|	600682	GGTATGTCGA.TGGGGGAGCT	T	G	0	0	0	0	0	0			0	0	0	600682	242	81	T	G	ATG	AGG	M	R	NON	Rv0509;hemA	Probable glutamyl-tRNA reductase HemA (GLUTR)	Rv0509, (MTCY20G9.36), len: 468 aa. Probable hemA,glutamyl-tRNA reductase, equivalent to HEM1_MYCLE|P46724 glutamyl-tRNA reductase from Mycobacterium leprae (467 aa),FASTA scores: opt: 2377, E(): 0, (82.3% identity in 463 aa overlap). Also highly similar (sometimes in part) to others e.g. Q9WX15|HEM1_STRCO glutamyl-tRNA reductase from Streptomyces coelicolor (581 aa); P16618|HEM1_BACSU|HEMA gluta…
gi|448814763|ref|NC_000962.3|	605150	CCGCGATCCG.GGACGGTTTG	G	A	0	1	1	1	1	1			0	0	1	605150	549	183	G	A	CGG	CGA	R	R	syn	Rv0512;hemB	Probable delta-aminolevulinic acid dehydratase HemB (porphobilinogen synthase) (ALAD) (ALADH)	Rv0512, (MTCY20G10.02), len: 329 aa. Probable hemB,delta-aminolevulinic acid dehydratase, equivalent to 46723|HEM2_MYCLE delta-aminolevulinic acid dehydratase from Mycobacterium leprae (329 aa). Also highly similar to many e.g. P54919|HEM2_STRCO from Streptomyces coelicolor (330 aa); HEM2_ECOLI|P15002 from Escherichia coli (323 aa),FASTA scores: opt: 942, E(): 0, (47.6% identity in 317 aa overlap…
gi|448814763|ref|NC_000962.3|	607677	CTGAAATGTT.ACTGCCGTAC	A	G	0	0	0	0	0	1			0	0	0	607677	1127	376	A	G	TAC	TGC	Y	C	NON	Rv0515;	Conserved 13E12 repeat family protein	Rv0515, (MTCY20G10.05), len: 503 aa. Part of M. tuberculosis 13E12 repeat family. Almost identical to Rv0336 (99.8% identity in 503 aa overlap), possibly due to a recent gene duplication. Also similar to other M. tuberculosis hypothetical 13E12 repeat proteins e.g. Rv1148c, Rv1945, etc.
gi|448814763|ref|NC_000962.3|	610120	CGATTCCCTT.TATTTGGACG	T	G	0	1	1	1	1	1			0	0	1	610120			T	G
gi|448814763|ref|NC_000962.3|	611048	AGCATCGGAC.TCATCTCAGA	T	G	0	1	1	1	1	1			0	0	1	611048			T	G
gi|448814763|ref|NC_000962.3|	612588	CCTTGGCTCG.ATGCGCTTCT	A	G	0	0	0	0	0	0			0	0	0	612588	334	112	A	G	ATG	GTG	M	V	NON	Rv0520;	Possible methyltransferase/methylase (fragment)	Rv0520, (MTCY20G10.10), len: 116 aa. Possible fragment of methyltransferase (possibly first part), highly similar to part of several methyltransferases e.g. Q43445|U43683 S-adenosyl-L-methionine:DELTA24-sterol-C-methyltransferase from Glycine max (Soybean)(367 aa), FASTA scores: opt: 190,E(): 2.3e-12, (39.2% identity in 74 aa overlap). Also some similarity to MTCY19G5_5 from Mycobacterium tubercu…
gi|448814763|ref|NC_000962.3|	618435	TACCTGGCCG.CGCACCCACT	C	T	0	0	0	0	0	1			0	0	0	618435	131	44	C	T	GCG	GTG	A	V	NON	Rv0528;	Probable conserved transmembrane protein	Rv0528, (MTCY25D10.07), len: 529 aa. Probable conserved transmembrane protein, equivalent (shorter 14 aa in N-terminus) to CAC31926.1|AL583925 conserved membrane protein from Mycobacterium leprae (542 aa). Also highly similar to Q49817|B2168_C2_237|S72902 hypothetical protein from Mycobacterium leprae (364 aa), FASTA scores: opt: 1846, E(): 0, (81.1% identity in 338 aa overlap); and Q49811|B2168_…
gi|448814763|ref|NC_000962.3|	618755	CGAGAAGGGC.TACCTGCGCG	T	A	0	1	0	0	0	0			0	0	0	618755	451	151	T	A	TAC	AAC	Y	N	NON	Rv0528;	Probable conserved transmembrane protein	Rv0528, (MTCY25D10.07), len: 529 aa. Probable conserved transmembrane protein, equivalent (shorter 14 aa in N-terminus) to CAC31926.1|AL583925 conserved membrane protein from Mycobacterium leprae (542 aa). Also highly similar to Q49817|B2168_C2_237|S72902 hypothetical protein from Mycobacterium leprae (364 aa), FASTA scores: opt: 1846, E(): 0, (81.1% identity in 338 aa overlap); and Q49811|B2168_…
gi|448814763|ref|NC_000962.3|	620625	TCGGGGTGAT.ATTCGGTGCC	A	G	0	1	1	1	1	1			0	0	1	620625	735	245	A	G	ATA	ATG	I	M	NON	Rv0529;ccsA	Possible cytochrome C-type biogenesis protein CcsA	Rv0529, (MTCY25D10.08), len: 324 aa. Possible ccsA,cytochrome C-type biogenesis protein, integral membrane protein, equivalent to NP_302558.1|NC_002677|B2168_C3_281 possible cytochrome C biogenesis protein from Mycobacterium leprae (327 aa), FASTA scores: opt: 1779, E(): 0, (82.9% identity in 327 aa overlap). Also highly similar to others e.g. CAC08382.1|AL392176 putative cytochrome biogenesis re…
gi|448814763|ref|NC_000962.3|	621598	TCGAAGGGAC.CCAGCGGGCT	C	T	0	1	1	1	1	1			0	0	1	621598	692	231	C	T	CCC	CTC	P	L	NON	Rv0530;	hypothetical protein	Rv0530, (MTCY25D10.09), len: 405 aa. Conserved protein, similar in part to other hypothetical proteins e.g. AL031231|SC3C3_3|CAA20252.1 from Streptomyces coelicolor (1083 aa), FASTA scores: opt: 870, E(): 0,(39.5% identity in 443 aa overlap); etc. Also similar to Mycobacterium tuberculosis proteins e.g. Rv3868, Rv0282,Rv1798, etc.
gi|448814763|ref|NC_000962.3|	623225	TAACGGCGGG.TCGGGTGCGG	T	G	0	0	0	0	0	0			0	0	0	623225	433	145	T	G	TCG	GCG	S	A	NON	Rv0532;PE_PGRS6	PE-PGRS family protein PE_PGRS6	Rv0532, (MTCY25D10.11), len: 594 aa. PE_PGRS6,Member of the Mycobacterium tuberculosis PE family, PGRS subfamily of gly-rich proteins (see citation below),similar to others e.g. Y0DP_MYCTU|Q50615 from Mycobacterium tuberculosis (498 aa), FASTA scores: opt: 1703, E(): 0,(58.2% identity in 536 aa overlap).
gi|448814763|ref|NC_000962.3|	627023	CGGTGCTGGC.TCGCGAACTC	T	G	0	0	0	0	0	1			0	0	0	627023	567	189	T	G	GCT	GCG	A	A	syn	Rv0535;pnp	Probable 5'-methylthioadenosine phosphorylase Pnp (MTA phosphorylase)	Rv0535, (MTCY25D10.14c), len: 264 aa. Probable pnp,5'-methylthioadenosine phosphorylase, highly similar to others e.g. CAB90972.1|AL355832 putative methylthioadenosine phosphorylase from Streptomyces coelicolor (280 aa); etc. Also similar to Rv3307|deoD probable purine nucleoside phosphorylase from Mycobacterium tuberculosis (268 aa). Belongs to the PNP/MTAP family 2 of phosphorylases. Gene name …
gi|448814763|ref|NC_000962.3|	627485	GGGTGCCGGC.GTCAACGCCG	G	A	0	1	1	1	1	1			0	0	1	627485	238	80	G	A	GTC	ATC	V	I	NON	Rv0536;galE3	Probable UDP-glucose 4-epimerase GalE3 (galactowaldenase) (UDP-galactose 4-epimerase) (uridine diphosphate galactose 4-epimerase) (uridine diphospho-galactose 4-epimerase)	Rv0536, (MTCY25D10.15), len: 346 aa. Possible galE3,UDP-glucose 4-epimerase, highly similar to CAB76986.1|AL159178 putative epimerase from Streptomyces coelicolor (334 aa); and similar to other epimerases e.g. NP_436775.1|NC_003078 putative NDP-glucose dehydrataseepimerase protein from Sinorhizobium meliloti (368 aa); AF143772|AF143772_7 GepiA from Mycobacterium avium strain 2151 (353 aa), FASTA …
gi|448814763|ref|NC_000962.3|	628864	CGCCACACGG.TTTTGTCGAT	T	C	0	1	1	1	1	1			0	0	1	628864	868	290	T	C	ACC	GCC	T	A	NON	Rv0537c;	Probable integral membrane protein	Rv0537c, (MTCY25D10.16c), len: 477 aa. Probable integral membrane protein, showing weak similarity to YDNK_STRCO|P40180 hypothetical 41.2 kDa protein from Streptomyces coelicolor (411 aa), FASTA scores: opt: 122,E(): 0.85, (28.2% identity in 373 aa overlap).
gi|448814763|ref|NC_000962.3|	629545	GCGAAGGTCA.CGGCAAGCGA	C	T	0	0	1	0	0	0			0	0	0	629545	187	63	C	T	GTG	ATG	V	M	NON	Rv0537c;	Probable integral membrane protein	Rv0537c, (MTCY25D10.16c), len: 477 aa. Probable integral membrane protein, showing weak similarity to YDNK_STRCO|P40180 hypothetical 41.2 kDa protein from Streptomyces coelicolor (411 aa), FASTA scores: opt: 122,E(): 0.85, (28.2% identity in 373 aa overlap).
gi|448814763|ref|NC_000962.3|	630722	TCGCTCCCCC.GGGCCGAGGC	G	C	0	1	1	1	1	1			0	0	1	630722	683	228	G	C	CGG	CCG	R	P	NON	Rv0538;	Possible conserved membrane protein	Rv0538, (MTCY25D10.17), len: 548 aa. Possible conserved membrane protein. Middle region highly similar to AAB63811.1|AF009829|MBE4863a|O32850 unknown protein from Mycobacterium bovis (295 aa) possible transmembrane protein with a repetitive proline, threonine-rich region at C-terminus.
gi|448814763|ref|NC_000962.3|	632205	CGTTGTCGAT.CGACGCTCGG	C	A	0	0	0	0	0	0			0	0	0	632205	463	155	C	A	CGA	AGA	R	R	syn	Rv0539;	Probable dolichyl-phosphate sugar synthase (dolichol-phosphate sugar synthetase) (dolichol-phosphate sugar transferase) (sugar phosphoryldolichol synthase)	Rv0539, (MTCY25D10.18), len: 210 aa. Probable dolichol-P-sugar synthase, highly similar to CAB76989.1|AL159178 putative glycosyltransferase from Streptomyces coelicolor (242 aa), and similar to various dolichol-P-sugar synthetases and sugar transferases e.g. NP_126257.1|NC_000868 dolichyl-phosphate mannose synthase related protein from Pyrococcus abyssi (211 aa); N-terminus of NP_127133.1|NC_0008…
gi|448814763|ref|NC_000962.3|	635633	CGGCCAACCG.CGCCCGGACG	C	T	0	0	0	0	0	0			1	1	0	635633	243	81	C	T	GCG	GCA	A	A	syn	Rv0543c;	hypothetical protein	Rv0543c, (MTCY25D10.22c), len: 100 aa. Conserved protein, equivalent to Q50171|MLU15187_32|NP_302469.1|NC_002677 conserved hypothetical protein from Mycobacterium leprae (100 aa),FASTA scores: opt: 493, E(): 6.1e-30, (73.5% identity in 98 aa overlap). Some similarity to Rv3046c|NP_217562.1 from Mycobacterium tuberculosis. A core mycobacterial gene; conserved in mycobacterial strains (See Marmiess…
gi|448814763|ref|NC_000962.3|	637319	AGCACGGCAG.GAAGTGCTAC	G	A	0	1	1	1	1	1			0	0	1	637319	145	49	G	A	CCT	TCT	P	S	NON	Rv0545c;pitA	Probable low-affinity inorganic phosphate transporter integral membrane protein PitA	Rv0545c, (MTCY25D10.24c), len: 417 aa. Probable pitA, low-affinity inorganic phosphate transporter,integral membrane protein, equivalent to Q50173|NP_302471.1 pitA from Mycobacterium leprae (414 aa), FASTA scores: opt: 2035, E(): 0, (76.3% identity in 418 aa overlap). Also highly similar to others e.g. CAB59461.1|AL132644 putative low-affinity phosphate transport protein from Streptomyces coelico…
gi|448814763|ref|NC_000962.3|	640954	ACCCGCTGTG.AAGGTGGGTT	A	G	0	1	1	1	1	1			0	0	1	640954			A	G
gi|448814763|ref|NC_000962.3|	648002	ATTCATGGGC.TCAGTGATGA	T	G	0	1	1	1	1	1			0	0	1	648002	44	15	T	G	CTC	CGC	L	R	NON	Rv0556;	Probable conserved transmembrane protein	Rv0556, (MTCY25D10.35), len: 171 aa. Probable conserved transmembrane protein, equivalent to NP_302479.1|NC_002677 putative membrane protein from Mycobacterium leprae (175 aa). A core mycobacterial gene; conserved in mycobacterial strains (See Marmiesse et al.,2004).
gi|448814763|ref|NC_000962.3|	648856	TTGGCTACGG.TGGACTCCAT	T	C	0	1	1	1	1	1			0	0	1	648856	321	107	T	C	GGT	GGC	G	G	syn	Rv0557;mgtA	Mannosyltransferase MgtA	Rv0557, (MTCY25D10.36), len: 378 aa. MgtA (previously known as pimB), mannosyltransferase (see citation below), similar to other various transferases e.g. NP_243554.1|NC_002570 alpha-D-mannose-alpha(1-6)phosphatidyl myo-inositol monomannoside transferase from Bacillus halodurans (381 aa); NP_249533.1|NC_002516 probable glycosyl transferase from Pseudomonas aeruginosa (406 aa); NP_419573.1|NC_0026…
gi|448814763|ref|NC_000962.3|	651346	TCAGGGCGGC.CAGCTCGGGC	C	A	0	0	0	0	0	1			0	0	0	651346	159	53	C	A	CTG	CTT	L	L	syn	Rv0560c;	Possible benzoquinone methyltransferase (methylase)	Rv0560c, (MTCY25D10.39c), len: 241 aa. Possible benzoquinone methyltransferase (see citation below),similar to other hypothetical proteins and methyltransferases e.g. Q54300 methyltransferase (211 aa),FASTA scores: opt: 203, E(): 4.8e-07, (30.9% identity in 136 aa overlap). Similar to Rv3699, Rv1377c, Rv2675c, etc from Mycobacterium tuberculosis. Rv0560c can be induced by salicylate and para-amin…
gi|448814763|ref|NC_000962.3|	655986	ACATTTGATA.TCCGTCGACG	T	G	0	1	1	1	1	1			0	0	1	655986			T	G
gi|448814763|ref|NC_000962.3|	656266	CGCCCGGGCC.GTCATGTCGG	G	A	0	0	0	1	0	0			0	0	0	656266	1205	402	G	A	ACG	ATG	T	M	NON	Rv0565c;	Probable monooxygenase	Rv0565c, (MTV039.03c), len: 486 aa. Probable monoxygenase, highly similar to NP_301173.1|NC_002677 putative monooxygenase from Mycobacterium leprae (494 aa). Also highly similar to others e.g. NP_421371.1|NC_002696 monooxygenase (flavin-binding family) from Caulobacter crescentus (498 aa); C-terminus of NP_051574.1|NC_000958 arylesterase/monoxygenase from Deinococcus radiodurans (833 aa); P12015|…
gi|448814763|ref|NC_000962.3|	657081	AGTGCTTGTG.CACGCCGTTC	C	T	0	1	1	1	1	1			0	0	1	657081	390	130	C	T	GTG	GTA	V	V	syn	Rv0565c;	Probable monooxygenase	Rv0565c, (MTV039.03c), len: 486 aa. Probable monoxygenase, highly similar to NP_301173.1|NC_002677 putative monooxygenase from Mycobacterium leprae (494 aa). Also highly similar to others e.g. NP_421371.1|NC_002696 monooxygenase (flavin-binding family) from Caulobacter crescentus (498 aa); C-terminus of NP_051574.1|NC_000958 arylesterase/monoxygenase from Deinococcus radiodurans (833 aa); P12015|…
gi|448814763|ref|NC_000962.3|	657142	GTCCGCTGCG.CGAACGTAGC	C	T	0	1	1	1	1	1			0	0	1	657142	329	110	C	T	CGC	CAC	R	H	NON	Rv0565c;	Probable monooxygenase	Rv0565c, (MTV039.03c), len: 486 aa. Probable monoxygenase, highly similar to NP_301173.1|NC_002677 putative monooxygenase from Mycobacterium leprae (494 aa). Also highly similar to others e.g. NP_421371.1|NC_002696 monooxygenase (flavin-binding family) from Caulobacter crescentus (498 aa); C-terminus of NP_051574.1|NC_000958 arylesterase/monoxygenase from Deinococcus radiodurans (833 aa); P12015|…
gi|448814763|ref|NC_000962.3|	659341	CTATAAATAG.TGGGCAATGA	T	C	0	1	1	1	1	1			0	0	1	659341			T	C
gi|448814763|ref|NC_000962.3|	660999	AGGAAGGGAC.GCTCATGAAG	G	T	0	0	0	0	0	0			0	0	0	660999			G	T
gi|448814763|ref|NC_000962.3|	662911	CGATGTTCGC.TATCGCGTTC	T	C	0	1	1	1	1	1			0	0	1	662911	1617	539	T	C	GCT	GCC	A	A	syn	Rv0570;nrdZ	Probable ribonucleoside-diphosphate reductase (large subunit) NrdZ (ribonucleotide reductase)	Rv0570, (MTV039.08), len: 692 aa. Probable nrdZ,ribonucleoside-diphosphate reductase, large subunit, highly similar to others e.g. NP_070492.1|NC_000917|NRD|AE000988_11 ribonucleotide reductase from Archaeoglobus fulgidus (752 aa), FASTA scores: opt: 2001, E(): 0, (52.5% identity in 562 aa overlap) (N-terminus shorter); U73619|TAU73619_1|T37459 ribonucleotide reductase from Thermoplasma acidophil…
gi|448814763|ref|NC_000962.3|	665293	TCGTCGGTGA.AGACCAGAAT	A	G	0	1	1	1	1	1			0	0	1	665293	91	31	A	G	TTC	CTC	F	L	NON	Rv0572c;	Hypothetical protein	Rv0572c, (MTV039.10c), len: 113 aa. Hypothetical unknown protein.
gi|448814763|ref|NC_000962.3|	668102	GACCGGTTTG.CGGTCGGCGA	C	T	0	1	0	0	0	0			0	0	0	668102	293	98	C	T	CGC	CAC	R	H	NON	Rv0574c;	hypothetical protein	Rv0574c, (MTV039.12c), len: 380 aa. Conserved hypothetical protein, showing similarity with other hypothetical proteins and polyglutamate synthases (encapsulation proteins) e.g. AAK64444.1|AF377339_5|AF377339 polyglutamate synthase CapA from Myxococcus xanthus (405 aa); M24150|BACCAPABC_3|CapA polyglutamate synthase (encapsulation protein) from B.anthracis (411 aa), FASTA scores: opt: 261, E(): 4…
gi|448814763|ref|NC_000962.3|	669033	GCCGAATTGG.TCGCGCAGCT	T	A	0	1	1	1	1	1			0	0	1	669033	713	238	T	A	GAC	GTC	D	V	NON	Rv0575c;	Possible oxidoreductase	Rv0575c, (MTV039.13c), len: 388 aa. Possible oxidoreductase, similar to many diverse oxidoreductases and monooxygenases e.g. AL109974|SCF34_5|T36404 probable monooxygenase from Streptomyces coelicolor (407 aa), FASTA scores: opt: 786, E(): 0, (38.7% identity in 398 aa overlap); P96555|AB000564 salicylate hydroxylase from sphingomonas (395 aa), FASTA scores: opt: 267, E():5e-11,(26.4% identity in …
gi|448814763|ref|NC_000962.3|	669398	TCGTTTCCAC.TTGGTCTTCG	T	C	0	1	1	1	1	1			0	0	1	669398	348	116	T	C	CAA	CAG	Q	Q	syn	Rv0575c;	Possible oxidoreductase	Rv0575c, (MTV039.13c), len: 388 aa. Possible oxidoreductase, similar to many diverse oxidoreductases and monooxygenases e.g. AL109974|SCF34_5|T36404 probable monooxygenase from Streptomyces coelicolor (407 aa), FASTA scores: opt: 786, E(): 0, (38.7% identity in 398 aa overlap); P96555|AB000564 salicylate hydroxylase from sphingomonas (395 aa), FASTA scores: opt: 267, E():5e-11,(26.4% identity in …
gi|448814763|ref|NC_000962.3|	670304	GGTGACTCCG.GGGCATAGCG	G	A	0	1	0	0	0	0			0	0	1	670304	457	153	G	A	GGG	AGG	G	R	NON	Rv0576;	Probable transcriptional regulatory protein (possibly ArsR-family)	Rv0576, (MTV039.14), len: 434 aa. Probable transcriptional regulator, ArsR family. N-terminus highly similar to others e.g. NP_102487.1|NC_002678 transcriptional regulator from Mesorhizobium loti (104 aa); NP_242952.1|NC_002570 transcriptional regulator (ArsR family) from Bacillus halodurans (109 aa); etc. C-terminal region (~240-434) shows similarity with D67028_1 from Rhodococcus rhodochrous (1…
gi|448814763|ref|NC_000962.3|	670545	GCCGGCCAAC.GCGGTGACGC	G	A	0	1	1	1	1	1			0	0	1	670545	698	233	G	A	CGC	CAC	R	H	NON	Rv0576;	Probable transcriptional regulatory protein (possibly ArsR-family)	Rv0576, (MTV039.14), len: 434 aa. Probable transcriptional regulator, ArsR family. N-terminus highly similar to others e.g. NP_102487.1|NC_002678 transcriptional regulator from Mesorhizobium loti (104 aa); NP_242952.1|NC_002570 transcriptional regulator (ArsR family) from Bacillus halodurans (109 aa); etc. C-terminal region (~240-434) shows similarity with D67028_1 from Rhodococcus rhodochrous (1…
gi|448814763|ref|NC_000962.3|	672371	CGGCGCCGCC.CATGCCGCCG	C	T	0	0	0	0	0	0			0	0	0	672371	3546	1182	C	T	ATG	ATA	M	I	NON	Rv0578c;PE_PGRS7	PE-PGRS family protein PE_PGRS7	Rv0578c, (MTV039.16c), len: 1306 aa. PE_PGRS7,Member of the Mycobacterium tuberculosis PE family, PGRS subfamily of gly-rich proteins (see citation below), highly similar to many other PGRS proteins e.g. MTCY493.04|Z95844 from Mycobacterium tuberculosis (1329 aa), FASTA scores: opt: 3994, E(): 0, (54.6% identity in 1375 aa overlap). Contains two PS00583 pfkB family of carbohydrate kinases signatu…
gi|448814763|ref|NC_000962.3|	672491	TGGAACCGGT.CCCGCCGGCA	C	G	0	1	1	1	1	1			1	1	1	672491	3426	1142	C	G	GGG	GGC	G	G	syn	Rv0578c;PE_PGRS7	PE-PGRS family protein PE_PGRS7	Rv0578c, (MTV039.16c), len: 1306 aa. PE_PGRS7,Member of the Mycobacterium tuberculosis PE family, PGRS subfamily of gly-rich proteins (see citation below), highly similar to many other PGRS proteins e.g. MTCY493.04|Z95844 from Mycobacterium tuberculosis (1329 aa), FASTA scores: opt: 3994, E(): 0, (54.6% identity in 1375 aa overlap). Contains two PS00583 pfkB family of carbohydrate kinases signatu…
gi|448814763|ref|NC_000962.3|	673238	CGCCGTTGAC.ATGAATGCTG	A	G	0	1	1	1	1	1			0	0	1	673238	2679	893	A	G	CAT	CAC	H	H	syn	Rv0578c;PE_PGRS7	PE-PGRS family protein PE_PGRS7	Rv0578c, (MTV039.16c), len: 1306 aa. PE_PGRS7,Member of the Mycobacterium tuberculosis PE family, PGRS subfamily of gly-rich proteins (see citation below), highly similar to many other PGRS proteins e.g. MTCY493.04|Z95844 from Mycobacterium tuberculosis (1329 aa), FASTA scores: opt: 3994, E(): 0, (54.6% identity in 1375 aa overlap). Contains two PS00583 pfkB family of carbohydrate kinases signatu…
gi|448814763|ref|NC_000962.3|	673291	GCGCCGCCAC.TCCCGCCGGC	T	C	0	0	0	0	0	0			0	0	0	673291	2626	876	T	C	AGT	GGT	S	G	NON	Rv0578c;PE_PGRS7	PE-PGRS family protein PE_PGRS7	Rv0578c, (MTV039.16c), len: 1306 aa. PE_PGRS7,Member of the Mycobacterium tuberculosis PE family, PGRS subfamily of gly-rich proteins (see citation below), highly similar to many other PGRS proteins e.g. MTCY493.04|Z95844 from Mycobacterium tuberculosis (1329 aa), FASTA scores: opt: 3994, E(): 0, (54.6% identity in 1375 aa overlap). Contains two PS00583 pfkB family of carbohydrate kinases signatu…
gi|448814763|ref|NC_000962.3|	673564	GCGCCGTCGG.CGCCGTCAAT	C	T	0	1	1	1	1	1			0	0	1	673564	2353	785	C	T	GCC	ACC	A	T	NON	Rv0578c;PE_PGRS7	PE-PGRS family protein PE_PGRS7	Rv0578c, (MTV039.16c), len: 1306 aa. PE_PGRS7,Member of the Mycobacterium tuberculosis PE family, PGRS subfamily of gly-rich proteins (see citation below), highly similar to many other PGRS proteins e.g. MTCY493.04|Z95844 from Mycobacterium tuberculosis (1329 aa), FASTA scores: opt: 3994, E(): 0, (54.6% identity in 1375 aa overlap). Contains two PS00583 pfkB family of carbohydrate kinases signatu…
gi|448814763|ref|NC_000962.3|	673865	CACCGGCCCC.ACCGTTTCCG	A	C	0	0	0	0	0	0			0	0	0	673865	2052	684	A	C	GGT	GGG	G	G	syn	Rv0578c;PE_PGRS7	PE-PGRS family protein PE_PGRS7	Rv0578c, (MTV039.16c), len: 1306 aa. PE_PGRS7,Member of the Mycobacterium tuberculosis PE family, PGRS subfamily of gly-rich proteins (see citation below), highly similar to many other PGRS proteins e.g. MTCY493.04|Z95844 from Mycobacterium tuberculosis (1329 aa), FASTA scores: opt: 3994, E(): 0, (54.6% identity in 1375 aa overlap). Contains two PS00583 pfkB family of carbohydrate kinases signatu…
gi|448814763|ref|NC_000962.3|	674135	GGCCGCCGGC.ACCGCCGACA	A	C	0	0	0	0	0	0			0	0	0	674135	1782	594	A	C	GGT	GGG	G	G	syn	Rv0578c;PE_PGRS7	PE-PGRS family protein PE_PGRS7	Rv0578c, (MTV039.16c), len: 1306 aa. PE_PGRS7,Member of the Mycobacterium tuberculosis PE family, PGRS subfamily of gly-rich proteins (see citation below), highly similar to many other PGRS proteins e.g. MTCY493.04|Z95844 from Mycobacterium tuberculosis (1329 aa), FASTA scores: opt: 3994, E(): 0, (54.6% identity in 1375 aa overlap). Contains two PS00583 pfkB family of carbohydrate kinases signatu…
gi|448814763|ref|NC_000962.3|	674459	CGCCAGCACC.TCCGGTGCCG	T	G	0	0	0	0	0	0			0	0	0	674459	1458	486	T	G	GGA	GGC	G	G	syn	Rv0578c;PE_PGRS7	PE-PGRS family protein PE_PGRS7	Rv0578c, (MTV039.16c), len: 1306 aa. PE_PGRS7,Member of the Mycobacterium tuberculosis PE family, PGRS subfamily of gly-rich proteins (see citation below), highly similar to many other PGRS proteins e.g. MTCY493.04|Z95844 from Mycobacterium tuberculosis (1329 aa), FASTA scores: opt: 3994, E(): 0, (54.6% identity in 1375 aa overlap). Contains two PS00583 pfkB family of carbohydrate kinases signatu…
gi|448814763|ref|NC_000962.3|	675584	TCAGCGGGCG.TCCGAACAGC	T	C	0	0	0	0	0	0			0	0	0	675584	333	111	T	C	GGA	GGG	G	G	syn	Rv0578c;PE_PGRS7	PE-PGRS family protein PE_PGRS7	Rv0578c, (MTV039.16c), len: 1306 aa. PE_PGRS7,Member of the Mycobacterium tuberculosis PE family, PGRS subfamily of gly-rich proteins (see citation below), highly similar to many other PGRS proteins e.g. MTCY493.04|Z95844 from Mycobacterium tuberculosis (1329 aa), FASTA scores: opt: 3994, E(): 0, (54.6% identity in 1375 aa overlap). Contains two PS00583 pfkB family of carbohydrate kinases signatu…
gi|448814763|ref|NC_000962.3|	678359	TGCACCGCGG.CGTGTTCGTC	C	T	0	1	0	0	0	0			0	0	1	678359			C	T
gi|448814763|ref|NC_000962.3|	680003	CGGGGGGTAT.GTCGGGTTTC	G	T	0	0	1	0	0	0			0	0	0	680003	775	259	G	T	GTC	TTC	V	F	NON	Rv0584;	Possible conserved exported protein	Rv0584, (MTV039.22), len: 877 aa. Possible conserved exported protein, similar to other hypothetical proteins which are not necessarily secreted e.g. CAB61925.1|AL133278 putative secreted protein from Streptomyces coelicolor (772 aa); AAD51075.1|AF175722_1|AF175722 immunoreactive 89kD antigen PG87 from Porphyromonas gingivalis (781 aa), FASTA scores: opt: 637, E(): 2.1e-30, (29.1% identity in 794…
gi|448814763|ref|NC_000962.3|	680583	GCGACCCAGG.GCGGTGTCGG	G	C	0	0	0	0	0	0			0	0	0	680583	1355	452	G	C	GGC	GCC	G	A	NON	Rv0584;	Possible conserved exported protein	Rv0584, (MTV039.22), len: 877 aa. Possible conserved exported protein, similar to other hypothetical proteins which are not necessarily secreted e.g. CAB61925.1|AL133278 putative secreted protein from Streptomyces coelicolor (772 aa); AAD51075.1|AF175722_1|AF175722 immunoreactive 89kD antigen PG87 from Porphyromonas gingivalis (781 aa), FASTA scores: opt: 637, E(): 2.1e-30, (29.1% identity in 794…
gi|448814763|ref|NC_000962.3|	683829	CCGCGAGCAT.CGCGATCCAT	C	T	0	1	1	1	1	1			0	0	1	683829	444	148	C	T	GCG	GCA	A	A	syn	Rv0585c;	Probable conserved integral membrane protein	Rv0585c, (MTV039.23c, MTCY19H5.37), len: 795 aa. Probable conserved integral membrane protein. C-terminus similar to CAB88984.1|AL353864 putative integral membrane protein from Streptomyces coelicolor (299 aa); and C-terminal region of CAC01311.1|AL390968 putative integral membrane protein from Streptomyces coelicolor (925 aa). Also some similarity with Rv0204 from Mycobacterium tuberculosis.
gi|448814763|ref|NC_000962.3|	685337	CCGTTGACCG.TGTTGATCAT	T	C	0	1	0	0	0	0			0	0	0	685337	209	70	T	C	GTG	GCG	V	A	NON	Rv0587;yrbE2A	Conserved hypothetical integral membrane protein YrbE2A	Rv0587, (MTCY19H5.35c), len: 265 aa. YrbE2A,hypothetical unknown integral membrane protein, part of mce2 operon and member of YrbE family (see citations below), highly similar to Mycobacterium tuberculosis proteins O07412|Rv0167|MTCI28.07|yrbE1A (265 aa); O53965|Rv1964|MTV051.02|yrbE3A (265 aa); etc. Also highly similar to conserved hypothetical integral membrane proteins of the yrbEA type, e.g. …
gi|448814763|ref|NC_000962.3|	685461	TGGTGATTGC.CGGCGCTGGA	C	G	0	1	1	1	1	1			0	0	1	685461	333	111	C	G	GCC	GCG	A	A	syn	Rv0587;yrbE2A	Conserved hypothetical integral membrane protein YrbE2A	Rv0587, (MTCY19H5.35c), len: 265 aa. YrbE2A,hypothetical unknown integral membrane protein, part of mce2 operon and member of YrbE family (see citations below), highly similar to Mycobacterium tuberculosis proteins O07412|Rv0167|MTCI28.07|yrbE1A (265 aa); O53965|Rv1964|MTV051.02|yrbE3A (265 aa); etc. Also highly similar to conserved hypothetical integral membrane proteins of the yrbEA type, e.g. …
gi|448814763|ref|NC_000962.3|	685608	CCGCACTGCT.TAACGGCGCG	T	C	0	1	1	1	1	1			0	0	1	685608	480	160	T	C	CTT	CTC	L	L	syn	Rv0587;yrbE2A	Conserved hypothetical integral membrane protein YrbE2A	Rv0587, (MTCY19H5.35c), len: 265 aa. YrbE2A,hypothetical unknown integral membrane protein, part of mce2 operon and member of YrbE family (see citations below), highly similar to Mycobacterium tuberculosis proteins O07412|Rv0167|MTCI28.07|yrbE1A (265 aa); O53965|Rv1964|MTV051.02|yrbE3A (265 aa); etc. Also highly similar to conserved hypothetical integral membrane proteins of the yrbEA type, e.g. …
gi|448814763|ref|NC_000962.3|	686264	CGGTGTCGAG.GCGTTTACCG	G	A	0	1	1	1	1	1			0	0	1	686264	337	113	G	A	GCG	ACG	A	T	NON	Rv0588;yrbE2B	Conserved hypothetical integral membrane protein YrbE2B	Rv0588, (MTCY19H5.34c), len: 295 aa. YrbE2B,hypothetical unknown integral membrane protein, part of mce2 operon and member of YrbE family (see citations below), highly similar to Mycobacterium tuberculosis proteins O07413|Rv0168|MTCI28.08|yrbE1B (289 aa); O53966|Rv1965|MTV051.03|yrbE3B (271 aa); etc. Also highly similar to conserved hypothetical integral membrane proteins of the yrbEB type, e.g. …
gi|448814763|ref|NC_000962.3|	686972	ATGGTCGCCT.TCCGGGCTGG	T	C	0	1	1	1	1	1			0	0	1	686972	152	51	T	C	TTC	TCC	F	S	NON	Rv0589;mce2A	Mce-family protein Mce2A	Rv0589, (MTCY19H5.33c), len: 404 aa. Mce2A; belongs to 24-membered Mycobacterium tuberculosis Mce protein family (see citations below), highly similar to Mycobacterium tuberculosis proteins P72013|MCE1|Rv0169|MTCI28.09|mce1A (454 aa); O53967|MCE3|Rv1966|MTV051.04|mce3A (425 aa); etc. Also highly similar to others e.g. AAD52105.1|AF113402_1|AF113402 mycobacterial cell entry protein from Mycobacter…
gi|448814763|ref|NC_000962.3|	690450	CGCCGGGTGC.ACGCACCCAA	A	C	0	1	1	1	1	1			0	0	1	690450	1392	464	A	C	GCA	GCC	A	A	syn	Rv0591;mce2C	Mce-family protein Mce2C	Rv0591, (MTCY19H5.31c), len: 481 aa. Mce2C; belongs to 24-membered Mycobacterium tuberculosis Mce protein family (see citations below), highly similar to Mycobacterium tuberculosis proteins O07415|R0171|MTCI28.11|mce1C (515 aa); O53969|Rv1968|MTV051.06|mce3C (410 aa); etc. Also highly similar to others e.g. NP_302658.1|NC_002677 putative secreted protein from Mycobacterium leprae (519 aa); CAC127…
gi|448814763|ref|NC_000962.3|	690465	CCCAACCGCT.TGAGCCGTTT	T	G	0	1	1	1	1	1			0	0	1	690465	1407	469	T	G	CTT	CTG	L	L	syn	Rv0591;mce2C	Mce-family protein Mce2C	Rv0591, (MTCY19H5.31c), len: 481 aa. Mce2C; belongs to 24-membered Mycobacterium tuberculosis Mce protein family (see citations below), highly similar to Mycobacterium tuberculosis proteins O07415|R0171|MTCI28.11|mce1C (515 aa); O53969|Rv1968|MTV051.06|mce3C (410 aa); etc. Also highly similar to others e.g. NP_302658.1|NC_002677 putative secreted protein from Mycobacterium leprae (519 aa); CAC127…
gi|448814763|ref|NC_000962.3|	693983	CTGCCGATCA.GGTCAACGCC	G	A	0	0	1	0	0	0			0	0	0	693983	747	249	G	A	CAG	CAA	Q	Q	syn	Rv0594;mce2F	Mce-family protein Mce2F	Rv0594, (MTCY19H5.28c), len: 516 aa. Mce2F; belongs to 24-membered Mycobacterium tuberculosis Mce protein family (see citations below), similar to Mycobacterium tuberculosis proteins O07418|Rv0174|MTCI28.14|mce1F (515 aa); O53972|Rv1971|MTV051.09|mce3F (437 aa); etc. Also highly similar to others e.g. NP_302661.1|NC_002677 putative secreted protein from Mycobacterium leprae (516 aa); AAF74993.1|A…
gi|448814763|ref|NC_000962.3|	694531	AATGGCATCA.ACCCGCTGCC	A	G	0	1	1	1	1	1			0	0	1	694531	1295	432	A	G	AAC	AGC	N	S	NON	Rv0594;mce2F	Mce-family protein Mce2F	Rv0594, (MTCY19H5.28c), len: 516 aa. Mce2F; belongs to 24-membered Mycobacterium tuberculosis Mce protein family (see citations below), similar to Mycobacterium tuberculosis proteins O07418|Rv0174|MTCI28.14|mce1F (515 aa); O53972|Rv1971|MTV051.09|mce3F (437 aa); etc. Also highly similar to others e.g. NP_302661.1|NC_002677 putative secreted protein from Mycobacterium leprae (516 aa); AAF74993.1|A…
gi|448814763|ref|NC_000962.3|	696917	GACAGAATAC.GCTGCCGATT	G	T	0	1	1	1	1	1			0	0	1	696917			G	T
gi|448814763|ref|NC_000962.3|	698968	CGGTGACGGC.GCCGGCTGCT	G	A	0	1	1	1	1	1			0	0	1	698968	27	9	G	A	GGC	GGT	G	G	syn	Rv0601c;	Two component sensor kinase [first part]	Rv0601c, (MTCY19H5.21), len: 156 aa (probable partial CDS). Two-component sensor kinase (first part),similar to part (N-termini) of others e.g. Q0375|CUTS_STRLI cuts protein from streptomyces lividans (414 aa), FASTA scores: opt: 230, E(): 3.1e-08, (39.1% identity in 115 aa overlap). Note that the sequence was checked and no errors were detected that would allow this and the downstream ORF to be …
gi|448814763|ref|NC_000962.3|	699240	GACGATGCCG.GGACGGCGGA	G	A	0	0	0	0	1	0			0	0	0	699240	560	187	G	A	CCC	CTC	P	L	NON	Rv0602c;tcrA	Two component DNA binding transcriptional regulatory protein TcrA	Rv0602c, (MTCY19H5.20), len: 253 aa. tcrA,two-component DNA-binding response regulator, highly similar to others e.g. NP_107959.1|NC_002678 two-component response regulator from Mesorhizobium loti (239 aa); etc. Also similar to many other Mycobacterium tuberculosis two-component regulators e.g. Q50806|MTCY10G2.16|Rv1033c response regulator homolog TRCR (TCRV) (257 aa), FASTA score: (47.4 identity…
gi|448814763|ref|NC_000962.3|	699324	TCGGTGTTCG.CTCGGGTCCA	C	T	0	0	0	0	0	0			0	0	0	699324	476	159	C	T	AGC	AAC	S	N	NON	Rv0602c;tcrA	Two component DNA binding transcriptional regulatory protein TcrA	Rv0602c, (MTCY19H5.20), len: 253 aa. tcrA,two-component DNA-binding response regulator, highly similar to others e.g. NP_107959.1|NC_002678 two-component response regulator from Mesorhizobium loti (239 aa); etc. Also similar to many other Mycobacterium tuberculosis two-component regulators e.g. Q50806|MTCY10G2.16|Rv1033c response regulator homolog TRCR (TCRV) (257 aa), FASTA score: (47.4 identity…
gi|448814763|ref|NC_000962.3|	699840	CGAGGTAGAC.AGATCAGGAG	A	C	0	1	1	1	1	1			0	0	1	699840			A	C
gi|448814763|ref|NC_000962.3|	703574	AACGCCGATG.TCCGCAGACT	T	G	0	0	0	0	0	1			0	0	0	703574	89	30	T	G	GTC	GGC	V	G	NON	Rv0609;vapC28	Possible toxin VapC28 Contains PIN domain	Rv0609, (MTCY19H5.13c), len: 133 aa. Possible vapC28, toxin, part of toxin-antitoxin (TA) operon with Rv0608, contains PIN domain, see Arcus et al. 2005. Similar to several Mycobacterium tuberculosis hypothetical proteins e.g. YW37_MYCTU|Q10874|Rv1982c|MT2034|MTCY39.37 conserved hypothetical protein (139 aa), FASTA scores: opt: 262, E(): 8.1e-12, (39.1% identity in 128 aa overlap); MTCY20H10.05|R…
gi|448814763|ref|NC_000962.3|	707334	TCGCTGTTGG.TTTCCACCCG	T	C	0	1	1	1	1	1			0	0	1	707334	2182	728	T	C	ACC	GCC	T	A	NON	Rv0613c;	hypothetical protein	Rv0613c, (MTCY19H5.08), len: 855 aa. Unknown protein. Contains a very short region with strong similarity to several preprotein translocases e.g. P47847|SECA_LISMO preprotein translocase seca subunit (836 aa), FASTA scores: opt: 138, E(): 0.18, (38.6% identity in 70 aa overlap, and 72.7% identity in 22 aa overlap). This region is a possible MT-complex-specific genomic island (See Becq et al., 200…
gi|448814763|ref|NC_000962.3|	711207	TGCGGTCCAG.TGCACGAGCC	T	C	0	0	0	0	0	1			0	0	0	711207	202	68	T	C	TGC	CGC	C	R	NON	Rv0617;vapC29	Possible toxin VapC29 Contains PIN domain	Rv0617, (MTCY19H5.04c), len: 133 aa. Possible vapC29, toxin, part of toxin-antitoxin (TA) operon with Rv0616A, contains PIN domain, see Arcus et al. 2005. Similar to others in Mycobacterium tuberculosis e.g. Rv2494, Rv3320c, Rv0749, Rv0277c, Rv2530c, etc.
gi|448814763|ref|NC_000962.3|	712693	GAGCGTGGCC.ACCCGGCTGC	A	G	0	1	1	1	1	1			0	0	1	712693	520	174	A	G	ACC	GCC	T	A	NON	Rv0619;galTb	Probable galactose-1-phosphate uridylyltransferase GalTb [second part]	Rv0619, (MTCY19H5.02c), len: 181 aa (probable partial CDS). Probable galTb, second part of galactose-1-phosphate uridylyltransferase, highly similar to C-terminal half of other galT proteins e.g. P13212|GAL7_STRLI galactose-1-phosphate uridylyltransferase from Streptomyces lividans (354 aa), FASTA scores: opt: 416, E(): 5.2e-22, (43.0% identity in 186 aa overlap), etc. Cosmid sequence is correct …
gi|448814763|ref|NC_000962.3|	713310	AGCCCGACAC.TGTCACGCCG	T	C	0	1	1	1	1	1			0	0	1	713310	595	199	T	C	TGT	CGT	C	R	NON	Rv0620;galK	Probable galactokinase GalK (galactose kinase)	Rv0620, (MTCY19H5.01c, MTCY20H10.01), len: 363 aa. Probable galK, galactokinase, similar to others e.g. P13227|GAL1_STRLI galactokinase from Streptomyces lividans (397 aa); P06976|GAL1_ECOLI galactokinase from Escherichia coli (381 aa), FASTA scores: opt: 669, E(): 0, (35.9% identity in 365 aa overlap); etc. Contains PS00106 Galactokinase signature and PS00560 Serine carboxypeptidases, histidine …
gi|448814763|ref|NC_000962.3|	718261	GCGACACGAC.CGAGGATCTC	C	A	0	0	0	0	0	0			0	0	0	718261	237	79	C	A	ACC	ACA	T	T	syn	Rv0626;vapB5	Possible antitoxin VapB5	Rv0626, (MTCY20H10.07), len: 86 aa. Possible vapB5,antitoxin, part of toxin-antitoxin (TA) operon with Rv0627 (See Arcus et al., 2005; Pandey and Gerdes, 2005)., similar to others in Mycobacterium tuberculosis hypothetical proteins e.g. Rv0596c, Rv3385c, Rv3407,Rv3181c, etc. Cofactor: Mg2+
gi|448814763|ref|NC_000962.3|	721373	ACACCTGCTC.TTCTTCGCGC	T	G	0	1	1	1	1	1			0	0	1	721373	360	120	T	G	GAA	GAC	E	D	NON	Rv0629c;recD	Probable exonuclease V (alpha chain) RecD (exodeoxyribonuclease V alpha chain) (exodeoxyribonuclease V polypeptide)	Rv0629c, (MTCY20H10.10c), len: 575 aa. Probable recD, exonuclease V, alpha chain (exodeoxyribonuclease V,alpha chain) (see citation below), highly similar to other exonucleases e.g. AF157643_3|AAD46809.1|recD Escherichia coli RecD protein homolog from Mycobacterium smegmatis (554 aa); P04993|EX5A_ECOLI|B2819 exodeoxyribonuclease V 67kd polypeptide (exonuclease V alpha chain) from Escherichia coli…
gi|448814763|ref|NC_000962.3|	722108	CCCCGCCAGG.TAGCCACGCA	T	C	0	0	0	0	0	1			0	0	0	722108	2906	969	T	C	TAC	TGC	Y	C	NON	Rv0630c;recB	Probable exonuclease V (beta chain) RecB (exodeoxyribonuclease V beta chain)(exodeoxyribonuclease V polypeptide) (chi-specific endonuclease)	Rv0630c, (MTCY20H10.11c), len: 1094 aa. Probable recB, exonuclease V, beta chain (exodeoxyribonuclease V,beta chain) (see citation below), highly similar to other exonucleases e.g. AF157643_2|recB|AAD46808.1 Escherichia coli RecB protein homolog from Mycobacterium smegmatis (1083 aa); P08394|EX5B_ECOLI|RORA|B2820 exodeoxyribonuclease V 135 kDa polypeptide (exonuclease V beta chain) from Escherich…
gi|448814763|ref|NC_000962.3|	725190	CGCCCGGCCG.GAACCTGTTG	G	A	0	1	1	1	1	1			0	0	1	725190	3117	1039	G	A	TTC	TTT	F	F	syn	Rv0631c;recC	Probable exonuclease V (gamma chain) RecC (exodeoxyribonuclease V gamma chain)(exodeoxyribonuclease V polypeptide)	Rv0631c, (MTCY20H10.12c), len: 1097 aa. Probable recC, exonuclease V, gamma chain (exodeoxyribonuclease V,gamma chain) (see Mizrahi & Andersen 1998), highly similar to other exonucleases e.g. AF157643_1|RecC|AAD46807.1 Escherichia coli RecC protein homolog from Mycobacterium smegmatis (1085 aa); P07648|EX5C_ECOLI|B2822 exodeoxyribonuclease V 125 kDa polypeptide (exonuclease V gamma chain) from Es…
gi|448814763|ref|NC_000962.3|	727938	CGGCATCGGT.CGTCGCGAAG	C	G	0	0	0	0	1	0			0	0	0	727938	369	123	C	G	ACG	ACC	T	T	syn	Rv0631c;recC	Probable exonuclease V (gamma chain) RecC (exodeoxyribonuclease V gamma chain)(exodeoxyribonuclease V polypeptide)	Rv0631c, (MTCY20H10.12c), len: 1097 aa. Probable recC, exonuclease V, gamma chain (exodeoxyribonuclease V,gamma chain) (see Mizrahi & Andersen 1998), highly similar to other exonucleases e.g. AF157643_1|RecC|AAD46807.1 Escherichia coli RecC protein homolog from Mycobacterium smegmatis (1085 aa); P07648|EX5C_ECOLI|B2822 exodeoxyribonuclease V 125 kDa polypeptide (exonuclease V gamma chain) from Es…
gi|448814763|ref|NC_000962.3|	730479	GTCGCAGGCT.GCGGTACATC	G	T	0	0	0	0	0	0			0	0	0	730479	555	185	G	T	CGC	CGA	R	R	syn	Rv0634c;	Possible glyoxalase II (hydroxyacylglutathione hydrolase) (GLX II)	Rv0634c, (MTCY20H10.15c), len: 237 aa. Possible glyoxalase II, equivalent to NP_302290.1|NC_002677 putative glyoxylase II from Mycobacterium leprae (238 aa); and similar to U00011_3|Y0BK_MYCLE|Q49649 hypothetical 23.9 kDa protein from Mycobacterium leprae (218 aa), FASTA scores: opt: 281, E(): 3.9e-12, (31.8% identity in 201 aa overlap). Also similar to other glyoxalases and metallo-beta-lactamas…
gi|448814763|ref|NC_000962.3|	731118	GAGTCTTGGG.GTCTGACTGT	G	A	0	0	0	0	0	0			0	0	0	731118	6	2	G	A	GGG	GGA	G	G	syn	Rv0634A;	hypothetical protein	Rv0634A, len: 83 aa. Unknown protein. A core mycobacterial gene; conserved in mycobacterial strains (See Marmiesse et al., 2004).
gi|448814763|ref|NC_000962.3|	731153	CTTTGGTCCA.TGCTGAAGAG	T	G	0	0	0	0	0	0			0	0	0	731153	41	14	T	G	ATG	AGG	M	R	NON	Rv0634A;	hypothetical protein	Rv0634A, len: 83 aa. Unknown protein. A core mycobacterial gene; conserved in mycobacterial strains (See Marmiesse et al., 2004).
gi|448814763|ref|NC_000962.3|	736261	CCCCGCACGC.ACGGCGTGTC	A	T	0	0	0	0	0	0			0	0	0	736261			A	T
gi|448814763|ref|NC_000962.3|	737601	CGCGCTCGAT.GACCTGCTTT	G	A	0	0	0	0	0	0			0	0	1	737601	549	183	G	A	GTC	GTT	V	V	syn	Rv0643c;mmaA3	Methoxy mycolic acid synthase 3 MmaA3 (methyl mycolic acid synthase 3) (MMA3) (hydroxy mycolic acid synthase)	Rv0643c, (MTCY20H10.24c), len: 293 aa. MmaA3,methoxy mycolic acid synthase 3 (methyltransferase) (see citations below). Equivalent to AAC44875|AAC44875.1|cmaB methyl transferase (mycolic acid modification protein) from Mycobacterium bovis BCG strain Pasteur (289 aa); and highly similar to others from Mycobacteria e.g. upstream ORF P72028|mmaA4|Rv0642c|MTCY20H10.23c putative methoxy mycolic acid s…
gi|448814763|ref|NC_000962.3|	738522	TCGCCGACTG.TTCCTCAACC	T	G	0	1	1	1	1	1			0	0	1	738522	639	213	T	G	GAA	GAC	E	D	NON	Rv0644c;mmaA2	Methoxy mycolic acid synthase 2 MmaA2 (methyl mycolic acid synthase 2) (MMA2) (hydroxy mycolic acid synthase)	Rv0644c, (MTCY20H10.25c), len: 287 aa. MmaA2,methoxy mycolic acid synthase 2 (methyltransferase) (see citations below). Equivalent to AAC44874|AAC44874.1|cmaC methyl transferase (mycolic acid modification protein) from Mycobacterium bovis BCG strain Pasteur (287 aa); and highly similar to others from Mycobacteria e.g. upstream ORF P72028|mmaA4|Rv0642c|MTCY20H10.23c putative methoxy mycolic acid s…
gi|448814763|ref|NC_000962.3|	743270	CCAAGGAGTT.CTTCGCCGCG	C	T	0	0	0	0	0	0			0	0	0	743270	552	184	C	T	TTC	TTT	F	F	syn	Rv0648;	Alpha-mannosidase	Rv0648, (MTCY20H10.29), len: 1215 aa. Alpha-mannosidase (see citation below), showing some similarity to hypothetical proteins and various sugar hydrolases e.g. SYCSLRA_6|Q55528 hypothetical 1 20.4 kDa protein from Synechocystis (1042 aa), FASTA scores: opt: 260, E(): 3.6e-08, (23.4% identity in 602 aa overlap); etc. Contains PS00659 Glycosyl hydrolases family 5 signature.
gi|448814763|ref|NC_000962.3|	744464	TGCGGGTACG.CGCCGGCGAT	C	G	0	0	0	0	0	0			0	0	1	744464	1746	582	C	G	CGC	CGG	R	R	syn	Rv0648;	Alpha-mannosidase	Rv0648, (MTCY20H10.29), len: 1215 aa. Alpha-mannosidase (see citation below), showing some similarity to hypothetical proteins and various sugar hydrolases e.g. SYCSLRA_6|Q55528 hypothetical 1 20.4 kDa protein from Synechocystis (1042 aa), FASTA scores: opt: 260, E(): 3.6e-08, (23.4% identity in 602 aa overlap); etc. Contains PS00659 Glycosyl hydrolases family 5 signature.
gi|448814763|ref|NC_000962.3|	745858	CCGGCTCGGT.TGCCGTTCAC	T	G	0	0	0	0	0	0			0	0	0	745858	3140	1047	T	G	TTG	TGG	L	W	NON	Rv0648;	Alpha-mannosidase	Rv0648, (MTCY20H10.29), len: 1215 aa. Alpha-mannosidase (see citation below), showing some similarity to hypothetical proteins and various sugar hydrolases e.g. SYCSLRA_6|Q55528 hypothetical 1 20.4 kDa protein from Synechocystis (1042 aa), FASTA scores: opt: 260, E(): 3.6e-08, (23.4% identity in 602 aa overlap); etc. Contains PS00659 Glycosyl hydrolases family 5 signature.
gi|448814763|ref|NC_000962.3|	746761	CCGCGCGGGT.CGCGGTCACC	C	G	0	0	0	0	0	0			0	0	1	746761	399	133	C	G	GTC	GTG	V	V	syn	Rv0649;fabD2	Possible malonyl CoA-acyl carrier protein transacylase FabD2 (MCT)	Rv0649, (MTCY20H10.30), len: 224 aa. Possible fabD2,malonyl CoA-acyl carrier protein transacylase, similar to mtfabd|FABD_MYCTU|Q10501|Rv2243 malonyl CoA-acyl carrier protein transacylase from Mycobacterium tuberculosis (302 aa), FASTA scores: opt: 133, E(): 0.074, (31.3% identity in 147 aa overlap).
gi|448814763|ref|NC_000962.3|	747281	AGCCCGATCA.ACATCGGATC	A	C	0	0	0	0	0	0			0	0	0	747281	245	82	A	C	AAC	ACC	N	T	NON	Rv0650;	Possible sugar kinase	Rv0650, (MTCY20H10.31), len: 302 aa. Possible sugar kinase, highly similar to others e.g. CAB95296.1|AL359779 putative sugar kinase from Streptomyces coelicolor (317 aa); NP_406512.1|NC_003143 putative sugar kinase from Yersinia pestis (290 aa); NP_229269.1|NC_000853 glucokinase from Thermotoga maritima (317 aa); etc.Contains PS01125 ROK family signature. Belongs to the ROK (NAGC/XYLR) family.
gi|448814763|ref|NC_000962.3|	747624	GGGCCAACGG.CTGGTCCGCG	C	G	0	0	0	0	0	0			0	0	0	747624	588	196	C	G	GGC	GGG	G	G	syn	Rv0650;	Possible sugar kinase	Rv0650, (MTCY20H10.31), len: 302 aa. Possible sugar kinase, highly similar to others e.g. CAB95296.1|AL359779 putative sugar kinase from Streptomyces coelicolor (317 aa); NP_406512.1|NC_003143 putative sugar kinase from Yersinia pestis (290 aa); NP_229269.1|NC_000853 glucokinase from Thermotoga maritima (317 aa); etc.Contains PS01125 ROK family signature. Belongs to the ROK (NAGC/XYLR) family.
gi|448814763|ref|NC_000962.3|	748817	GAGTAGTCAC.CCAGTACCCC	C	A	0	1	0	0	0	0			0	0	1	748817			C	A
gi|448814763|ref|NC_000962.3|	752695	CCGCTGGAGG.CGGCGCCTGT	C	A	0	0	0	1	0	0			0	0	0	752695			C	A
gi|448814763|ref|NC_000962.3|	754186	GTCGGTGCGG.AGGCCGTTGC	A	G	0	1	1	1	1	1			0	0	1	754186	224	75	A	G	CTC	CCC	L	P	NON	Rv0658c;	Probable conserved integral membrane protein	Rv0658c, (MTCI376.18), len: 238 aa. Probable conserved integral membrane protein, equivalent to a predicted homologous protein from Mycobacterium smegmatis (see citation below), and showing some similarity with P33774|YPRB_ECOLI hypothetical 24.3 kDa protein from Escherichia coli (217 aa), FASTA scores: opt: 174, E(): 5.3e-05, (25.6% identity in 223 aa overlap). Also similar to Rv1863c and Rv0804…
gi|448814763|ref|NC_000962.3|	757139	CGGCCTGCAG.CGCCTCGGTG	C	A	0	1	1	1	1	1			0	0	1	757139	1003	335	C	A	CGC	AGC	R	S	NON	Rv0663;atsD	Possible arylsulfatase AtsD (aryl-sulfate sulphohydrolase) (arylsulphatase)	Rv0663, (MTCI376.13c), len: 787 aa. Possible atsD,arylsulfatase, similar to others e.g. P5169|ARS_PSEAE arylsulfatase from Pseudomonas aeruginosa (532 aa), FASTA scores: opt: 653, E(): 0, (33.1% identity in 544 aa overlap); etc. Also similar to P95059|MTCY210.30|ATSA|Rv0711|MTCY210.30 from Mycobacterium tuberculosis (787 aa), FASTA score: (38.9% identity in 769 aa overlap); and other arylsulfatas…
gi|448814763|ref|NC_000962.3|	757182	TACATCATCG.ACGACAACGG	A	G	0	1	1	1	1	1			0	0	1	757182	1046	349	A	G	GAC	GGC	D	G	NON	Rv0663;atsD	Possible arylsulfatase AtsD (aryl-sulfate sulphohydrolase) (arylsulphatase)	Rv0663, (MTCI376.13c), len: 787 aa. Possible atsD,arylsulfatase, similar to others e.g. P5169|ARS_PSEAE arylsulfatase from Pseudomonas aeruginosa (532 aa), FASTA scores: opt: 653, E(): 0, (33.1% identity in 544 aa overlap); etc. Also similar to P95059|MTCY210.30|ATSA|Rv0711|MTCY210.30 from Mycobacterium tuberculosis (787 aa), FASTA score: (38.9% identity in 769 aa overlap); and other arylsulfatas…
gi|448814763|ref|NC_000962.3|	757611	CCGGATCGGC.ACGAGACGCA	A	G	0	0	1	0	0	0			0	0	0	757611	1475	492	A	G	CAC	CGC	H	R	NON	Rv0663;atsD	Possible arylsulfatase AtsD (aryl-sulfate sulphohydrolase) (arylsulphatase)	Rv0663, (MTCI376.13c), len: 787 aa. Possible atsD,arylsulfatase, similar to others e.g. P5169|ARS_PSEAE arylsulfatase from Pseudomonas aeruginosa (532 aa), FASTA scores: opt: 653, E(): 0, (33.1% identity in 544 aa overlap); etc. Also similar to P95059|MTCY210.30|ATSA|Rv0711|MTCY210.30 from Mycobacterium tuberculosis (787 aa), FASTA score: (38.9% identity in 769 aa overlap); and other arylsulfatas…
gi|448814763|ref|NC_000962.3|	760789	TCGACGCTGA.CCGAAGAAGA	C	A	0	0	0	0	0	0			0	0	0	760789	983	328	C	A	ACC	AAC	T	N	NON	Rv0667;rpoB	DNA-directed RNA polymerase (beta chain) RpoB (transcriptase beta chain) (RNA polymerase beta subunit)	Rv0667, (MTCI376.08c), len: 1172 aa. RpoB,DNA-directed RNA polymerase, beta chain (see Miller et al.,1994; Ahmad et al., 2000), equivalent to P30760|RPOB_MYCLE|ML1891 DNA-directed RNA polymerase beta chain from Mycobacterium leprae (1178 aa). Also highly similar to others e.g. AAF60349.1|AF242549_1|AF242549 DNA-dependent RNA polymerase beta subunit from Amycolatopsis mediterranei (1167 aa); CAB77…
gi|448814763|ref|NC_000962.3|	761155	CGCCGACTGT.CGGCGCTGGG	C	T	0	1	1	1	1	0			0	0	0	761155	1349	450	C	T	TCG	TTG	S	L	NON	Rv0667;rpoB	DNA-directed RNA polymerase (beta chain) RpoB (transcriptase beta chain) (RNA polymerase beta subunit)	Rv0667, (MTCI376.08c), len: 1172 aa. RpoB,DNA-directed RNA polymerase, beta chain (see Miller et al.,1994; Ahmad et al., 2000), equivalent to P30760|RPOB_MYCLE|ML1891 DNA-directed RNA polymerase beta chain from Mycobacterium leprae (1178 aa). Also highly similar to others e.g. AAF60349.1|AF242549_1|AF242549 DNA-dependent RNA polymerase beta subunit from Amycolatopsis mediterranei (1167 aa); CAB77…
gi|448814763|ref|NC_000962.3|	763031	CCTACGGTGC.TGCCTACACC	T	C	0	1	1	1	1	1			0	0	1	763031	3225	1075	T	C	GCT	GCC	A	A	syn	Rv0667;rpoB	DNA-directed RNA polymerase (beta chain) RpoB (transcriptase beta chain) (RNA polymerase beta subunit)	Rv0667, (MTCI376.08c), len: 1172 aa. RpoB,DNA-directed RNA polymerase, beta chain (see Miller et al.,1994; Ahmad et al., 2000), equivalent to P30760|RPOB_MYCLE|ML1891 DNA-directed RNA polymerase beta chain from Mycobacterium leprae (1178 aa). Also highly similar to others e.g. AAF60349.1|AF242549_1|AF242549 DNA-dependent RNA polymerase beta subunit from Amycolatopsis mediterranei (1167 aa); CAB77…
gi|448814763|ref|NC_000962.3|	764363	GCAGCTCGAC.GGCGGCCGGT	G	C	0	0	0	0	1	0			0	0	0	764363	994	332	G	C	GGC	CGC	G	R	NON	Rv0668;rpoC	DNA-directed RNA polymerase (beta' chain) RpoC (transcriptase beta' chain) (RNA polymerase beta' subunit)	Rv0668, (MTCI376.07c), len: 1316 aa. RpoC,DNA-directed RNA polymerase, beta' chain (see Miller et al., 1994), equivalent to P30761|RPOC_MYCLE|ML1890|S31146 DNA-directed RNA polymerase beta' chain from Mycobacterium leprae (1316 aa), FASTA scores: opt: 8295, E(): 0, (95.6% identity in 1316 aa overlap). Also highly similar to others e.g. CAB77429.1|AL160431 DNA-directed RNA polymerase beta' chain (…
gi|448814763|ref|NC_000962.3|	764817	CGCCCCCAAG.TGTGGGATGT	T	G	0	1	0	0	0	0			0	0	0	764817	1448	483	T	G	GTG	GGG	V	G	NON	Rv0668;rpoC	DNA-directed RNA polymerase (beta' chain) RpoC (transcriptase beta' chain) (RNA polymerase beta' subunit)	Rv0668, (MTCI376.07c), len: 1316 aa. RpoC,DNA-directed RNA polymerase, beta' chain (see Miller et al., 1994), equivalent to P30761|RPOC_MYCLE|ML1890|S31146 DNA-directed RNA polymerase beta' chain from Mycobacterium leprae (1316 aa), FASTA scores: opt: 8295, E(): 0, (95.6% identity in 1316 aa overlap). Also highly similar to others e.g. CAB77429.1|AL160431 DNA-directed RNA polymerase beta' chain (…
gi|448814763|ref|NC_000962.3|	764841	GAAGAGGTCA.TCGCCGAGCA	T	C	0	0	0	1	0	0			0	0	0	764841	1472	491	T	C	ATC	ACC	I	T	NON	Rv0668;rpoC	DNA-directed RNA polymerase (beta' chain) RpoC (transcriptase beta' chain) (RNA polymerase beta' subunit)	Rv0668, (MTCI376.07c), len: 1316 aa. RpoC,DNA-directed RNA polymerase, beta' chain (see Miller et al., 1994), equivalent to P30761|RPOC_MYCLE|ML1890|S31146 DNA-directed RNA polymerase beta' chain from Mycobacterium leprae (1316 aa), FASTA scores: opt: 8295, E(): 0, (95.6% identity in 1316 aa overlap). Also highly similar to others e.g. CAB77429.1|AL160431 DNA-directed RNA polymerase beta' chain (…
gi|448814763|ref|NC_000962.3|	764931	GAAGGCAAGG.CCATTCAGCT	C	A	0	0	1	0	0	0			0	0	0	764931	1562	521	C	A	GCC	GAC	A	D	NON	Rv0668;rpoC	DNA-directed RNA polymerase (beta' chain) RpoC (transcriptase beta' chain) (RNA polymerase beta' subunit)	Rv0668, (MTCI376.07c), len: 1316 aa. RpoC,DNA-directed RNA polymerase, beta' chain (see Miller et al., 1994), equivalent to P30761|RPOC_MYCLE|ML1890|S31146 DNA-directed RNA polymerase beta' chain from Mycobacterium leprae (1316 aa), FASTA scores: opt: 8295, E(): 0, (95.6% identity in 1316 aa overlap). Also highly similar to others e.g. CAB77429.1|AL160431 DNA-directed RNA polymerase beta' chain (…
gi|448814763|ref|NC_000962.3|	766693	TCGAGGTGGG.CCAGCAGCTG	C	G	0	0	0	0	0	0			0	0	0	766693	3324	1108	C	G	GGC	GGG	G	G	syn	Rv0668;rpoC	DNA-directed RNA polymerase (beta' chain) RpoC (transcriptase beta' chain) (RNA polymerase beta' subunit)	Rv0668, (MTCI376.07c), len: 1316 aa. RpoC,DNA-directed RNA polymerase, beta' chain (see Miller et al., 1994), equivalent to P30761|RPOC_MYCLE|ML1890|S31146 DNA-directed RNA polymerase beta' chain from Mycobacterium leprae (1316 aa), FASTA scores: opt: 8295, E(): 0, (95.6% identity in 1316 aa overlap). Also highly similar to others e.g. CAB77429.1|AL160431 DNA-directed RNA polymerase beta' chain (…
gi|448814763|ref|NC_000962.3|	767414	TTGCATCGCC.GATGCGGGAA	G	A	0	1	1	1	1	1			0	0	1	767414			G	A
gi|448814763|ref|NC_000962.3|	773497	TGAGCCGGTT.CGTGCGCGGA	C	A	0	1	1	1	1	1			0	0	1	773497	375	125	C	A	TTC	TTA	F	L	NON	Rv0673;echA4	Possible enoyl-CoA hydratase EchA4 (enoyl hydrase) (unsaturated acyl-CoA hydratase) (crotonase)	Rv0673, (MTCI376.01c, MTV040.01), len: 312 aa. Possible echA4, enoyl-CoA hydratase, showing similarity with others e.g. NP_419216.1|NC_002696 enoyl-CoA hydratase/isomerase family protein from Caulobacter crescentus (256 aa); Q52995|ECHH_RHIME probable enoyl-CoA hydratase from Sinorhizobium meliloti (257 aa), FASTA scores: opt: 210, E(): 1.2e-06, (27.9% identity in 280 aa overlap); etc. Also simil…
gi|448814763|ref|NC_000962.3|	775639	GGCTGCGGAA.TGGGTCGTTG	T	C	0	1	1	1	1	1			0	0	1	775639	2842	948	T	C	ATT	GTT	I	V	NON	Rv0676c;mmpL5	Probable conserved transmembrane transport protein MmpL5	Rv0676c, (MTV040.04c), len: 964 aa. Probable mmpL5,conserved transmembrane transport protein (see Tekaia et al., 1999), member of RND superfamily, highly similar to other Mycobacterial proteins e.g. MTV037_14, MTCY98_8,MTCY20G9_34, MTCY4D9_15, MTCY48_8, MTCY19G5_6, MTV005_19,etc. Also similar to other Mycobacterial mmpl proteins e.g. P54881|MML4_MYCLE putative membrane protein MMPL4 from Mycobact…
gi|448814763|ref|NC_000962.3|	776100	GCTGCGGGTG.GTGATCAGCA	G	A	0	1	1	1	1	1			0	0	1	776100	2381	794	G	A	ACC	ATC	T	I	NON	Rv0676c;mmpL5	Probable conserved transmembrane transport protein MmpL5	Rv0676c, (MTV040.04c), len: 964 aa. Probable mmpL5,conserved transmembrane transport protein (see Tekaia et al., 1999), member of RND superfamily, highly similar to other Mycobacterial proteins e.g. MTV037_14, MTCY98_8,MTCY20G9_34, MTCY4D9_15, MTCY48_8, MTCY19G5_6, MTV005_19,etc. Also similar to other Mycobacterial mmpl proteins e.g. P54881|MML4_MYCLE putative membrane protein MMPL4 from Mycobact…
gi|448814763|ref|NC_000962.3|	776182	TCGGACAAGT.CCTTGAACAT	C	T	0	1	1	1	1	1			0	0	1	776182	2299	767	C	T	GAC	AAC	D	N	NON	Rv0676c;mmpL5	Probable conserved transmembrane transport protein MmpL5	Rv0676c, (MTV040.04c), len: 964 aa. Probable mmpL5,conserved transmembrane transport protein (see Tekaia et al., 1999), member of RND superfamily, highly similar to other Mycobacterial proteins e.g. MTV037_14, MTCY98_8,MTCY20G9_34, MTCY4D9_15, MTCY48_8, MTCY19G5_6, MTV005_19,etc. Also similar to other Mycobacterial mmpl proteins e.g. P54881|MML4_MYCLE putative membrane protein MMPL4 from Mycobact…
gi|448814763|ref|NC_000962.3|	779305	TGGCGAGCGT.GAACGCATCC	G	A	0	0	0	0	0	0			0	0	1	779305	316	106	G	A	GAA	AAA	E	K	NON	Rv0678;	hypothetical protein	Rv0678, (MTV040.06), len: 165 aa. Conserved protein,showing weak similarity with AL049754|SCH10_10 hypothetical protein from Streptomyces coelicolor (152 aa), FASTA scores: opt: 149, E(): 0.0018, (22.9% identity in 140 aa overlap).
gi|448814763|ref|NC_000962.3|	779615	AGGTGACCGT.GTTGTCCAGC	G	C	0	1	1	1	1	1			0	0	1	779615	426	142	G	C	AAC	AAG	N	K	NON	Rv0679c;	Conserved threonine rich protein	Rv0679c, (MTV040.07c), len: 165 aa. Conserved Thr-rich protein, similar in part to neighboring ORF Rv0680c (124 aa), FASTA score: (35.1% identity in 131 aa overlap); and Rv0314c (220 aa). Predicted to be an outer membrane protein (See Song et al., 2008).
gi|448814763|ref|NC_000962.3|	781395	CGGCTTACGC.TTGATGTAGG	T	C	0	1	1	1	1	1			0	0	1	781395			T	C
gi|448814763|ref|NC_000962.3|	781687	ACCACTCCGA.AGAAGCCGAA	A	G	0	0	1	1	1	0			0	0	0	781687	128	43	A	G	AAG	AGG	K	R	NON	Rv0682;rpsL	30S ribosomal protein S12 RpsL	Rv0682, (MTV040.10), len: 124 aa. rpsL, 30S ribosomal protein S12 (see citations below), equivalent to others from Mycobacteria e.g. P41195|RS12_MYCSM 30S ribosomal protein S12 from Mycobacterium smegmatis (124 aa); P51999|RS12_MYCAV 30S ribosomal protein S12 from Mycobacterium avium (124 aa); etc. Also highly similar to others from other organisms e.g. P97222|RS12_STRCO 30S ribosomal protein S12…
gi|448814763|ref|NC_000962.3|	781822	GGCCGGGTGA.AGGACCTGCC	A	G	0	1	0	0	0	0			0	0	0	781822	263	88	A	G	AAG	AGG	K	R	NON	Rv0682;rpsL	30S ribosomal protein S12 RpsL	Rv0682, (MTV040.10), len: 124 aa. rpsL, 30S ribosomal protein S12 (see citations below), equivalent to others from Mycobacteria e.g. P41195|RS12_MYCSM 30S ribosomal protein S12 from Mycobacterium smegmatis (124 aa); P51999|RS12_MYCAV 30S ribosomal protein S12 from Mycobacterium avium (124 aa); etc. Also highly similar to others from other organisms e.g. P97222|RS12_STRCO 30S ribosomal protein S12…
gi|448814763|ref|NC_000962.3|	782245	TGCGCTGGCT.CGTCGGCTAC	C	T	0	0	0	0	0	0			0	0	0	782245	312	104	C	T	CTC	CTT	L	L	syn	Rv0683;rpsG	30S ribosomal protein S7 RpsG	Rv0683, (MTV040.11), len: 156 aa. rpsG, 30S ribosomal protein S7 (see citation below), equivalent to others from Mycobacteria e.g. P41193|RS7_MYCSM 30S ribosomal protein S7 from Mycobacterium smegmatis (156 aa),FASTA scores: opt: 986, E(): 0, (96.2% identity in 156 aa overlap); Q53539|RS7_MYCBO 30S ribosomal protein S7 from Mycobacterium bovis (156 aa); etc. Also highly similar to others e.g. Q9L…
gi|448814763|ref|NC_000962.3|	791249	GATCTGCGGG.CAACGAATTT	C	T	0	1	1	1	1	1			0	0	1	791249	418	140	C	T	GCC	ACC	A	T	NON	Rv0691c;	Probable transcriptional regulatory protein	Rv0691c, (MTCY210.08c), len: 198 aa. Probable transcriptional regulator, highly similar to AAC77476.1|U17129 unknown protein from Rhodococcus erythropolis (185 aa); and showing similarity with putative regulatory proteins eg STMTCREP_1|TCMR_STRGA|P39885 tetracenomycin c transcriptional repressor from Streptomyces glaucescens (226 aa), FASTA scores: opt: 178,E(): 8.5e-06, (27.9% identity in 201 aa…
gi|448814763|ref|NC_000962.3|	797277	CCTCGATACC.AGGCTGGGCA	A	G	0	0	0	1	0	0			0	0	0	797277	345	115	A	G	CCA	CCG	P	P	syn	Rv0697;	Probable dehydrogenase	Rv0697, (MTCY210.14, unknown), len: 479 aa. Probable dehydrogenase, highly similar to P30772|YTUR_MYCLE hypothetical 24 kDa protein from Mycobacterium leprae (220 aa), FASTA scores: opt: 557, E(): 1.7e-28, (46.2% identity in 223 aa overlap). Also highly similar to P46371|YTH2_RHOER hypothetical 53.0 KDA GMC-type oxidoreductase from Rhodococcus erythropolis (493 aa); and similar to many dehydrogen…
gi|448814763|ref|NC_000962.3|	797736	TGTTGATGCT.CTCGGGCGTC	C	T	0	1	1	1	1	1			0	0	1	797736	804	268	C	T	CTC	CTT	L	L	syn	Rv0697;	Probable dehydrogenase	Rv0697, (MTCY210.14, unknown), len: 479 aa. Probable dehydrogenase, highly similar to P30772|YTUR_MYCLE hypothetical 24 kDa protein from Mycobacterium leprae (220 aa), FASTA scores: opt: 557, E(): 1.7e-28, (46.2% identity in 223 aa overlap). Also highly similar to P46371|YTH2_RHOER hypothetical 53.0 KDA GMC-type oxidoreductase from Rhodococcus erythropolis (493 aa); and similar to many dehydrogen…
gi|448814763|ref|NC_000962.3|	798355	CCACCGCGCG.GCCGAATTTG	G	C	0	1	1	1	1	1			0	0	1	798355	1423	475	G	C	GCC	CCC	A	P	NON	Rv0697;	Probable dehydrogenase	Rv0697, (MTCY210.14, unknown), len: 479 aa. Probable dehydrogenase, highly similar to P30772|YTUR_MYCLE hypothetical 24 kDa protein from Mycobacterium leprae (220 aa), FASTA scores: opt: 557, E(): 1.7e-28, (46.2% identity in 223 aa overlap). Also highly similar to P46371|YTH2_RHOER hypothetical 53.0 KDA GMC-type oxidoreductase from Rhodococcus erythropolis (493 aa); and similar to many dehydrogen…
gi|448814763|ref|NC_000962.3|	799666	GCGGCGAAGG.ACTCGGAGAT	A	G	0	1	1	1	1	1			0	0	1	799666	38	13	A	G	GAC	GGC	D	G	NON	Rv0699;	Hypothetical protein	Rv0699, (MTCY210.17), len: 73 aa. Hypothetical unknown protein.
gi|448814763|ref|NC_000962.3|	806180	TGACGAGCAG.TCGCAAAAGC	T	A	0	0	0	0	0	0			0	0	0	806180			T	A
gi|448814763|ref|NC_000962.3|	806218	GCGGGGGCTT.TTGCGACTGC	T	A	0	0	0	0	0	0			0	0	0	806218			T	A
gi|448814763|ref|NC_000962.3|	811753	TGAAGGTCCA.CAAAGGCGAC	C	T	0	1	1	1	1	1			0	0	1	811753	12	4	C	T	CAC	CAT	H	H	syn	Rv0715;rplX	50S ribosomal protein L24 RplX	Rv0715, (MTCY210.34), len: 105 aa. rplX, 50S ribosomal protein L24, equivalent to O32994|MLCB2492_15 50S ribosomal protein L24 from Mycobacterium leprae (105 aa). Also highly similar to others e.g. CAB82081.1|AL161803 50S ribosomal protein L24 from Streptomyces coelicolor (107 aa); P12876|RL24_BACSU 50s ribosomal protein L24 (bl23) from Bacillus subtilis (103 aa), FASTA scores: opt: 363,E(): 1.8e…
gi|448814763|ref|NC_000962.3|	814186	CGGCCAGTTG.ATCGCCGAGC	A	G	0	0	0	0	0	0			0	0	1	814186	247	83	A	G	ATC	GTC	I	V	NON	Rv0720;rplR	50S ribosomal protein L18 RplR	Rv0720, (MTCY210.39), len: 122 aa. rplR, 50S ribosomal protein L18, equivalent to O32999|MLCB2492_20|RL18_MYCLE 50S ribosomal protein L18 from Mycobacterium leprae (122 aa). Also highly similar to others e.g. CAB82086.1|AL161803 50S ribosomal protein L18 from Streptomyces coelicolor (127 aa); P33102|RL18_MICLU 50s ribosomal protein L18 from Micrococcus luteus (119 aa),FASTA scores: opt: 447, E():…
gi|448814763|ref|NC_000962.3|	814497	AAGGTGGTCA.AGGGTGGTCG	A	C	0	0	1	0	0	0			0	0	0	814497	170	57	A	C	AAG	ACG	K	T	NON	Rv0721;rpsE	30S ribosomal protein S5 RpsE	Rv0721, (MTCY210.40), len: 220 aa. rpsE, 30S ribosomal protein S5, equivalent to MLCB2492_21 ribosomal protein S5 from Mycobacterium leprae (217 aa). Also highly similar to others e.g. P46790|RS5_STRCO 30s ribosomal protein S5 from Streptomyces coelicolor (167 aa), FASTA scores: opt: 889, E(): 0, (82.1% identity in 162 aa overlap); etc. Note N-terminus is extented compared to other rpsE genes. Co…
gi|448814763|ref|NC_000962.3|	815259	AGTCGGTCGA.GGTGACGGCT	G	C	0	0	0	0	0	0			0	0	0	815259	70	24	G	C	GGT	CGT	G	R	NON	Rv0723;rplO	50S ribosomal protein L15 RplO	Rv0723, (MTCY210.42), len: 146 aa. rplO, 50S ribosomal protein L15, equivalent to MLCB2492_23|O33002 50S ribosomal protein L15 from Mycobacterium leprae (146 aa). Also highly similar to others e.g. P46787|RL15_STRCO|SCD31.46 50S ribosomal protein L15 from Streptomyces coelicolor (151 aa); P19946|RL15_BACSU 50s ribosomal protein L15 from Bacillus subtilis (146 aa),FASTA scores: opt: 419, E(): 6.5e…
gi|448814763|ref|NC_000962.3|	815345	TCGAGGGCGG.GCAGATGCCG	G	A	0	0	0	0	0	0			0	0	0	815345	156	52	G	A	GGG	GGA	G	G	syn	Rv0723;rplO	50S ribosomal protein L15 RplO	Rv0723, (MTCY210.42), len: 146 aa. rplO, 50S ribosomal protein L15, equivalent to MLCB2492_23|O33002 50S ribosomal protein L15 from Mycobacterium leprae (146 aa). Also highly similar to others e.g. P46787|RL15_STRCO|SCD31.46 50S ribosomal protein L15 from Streptomyces coelicolor (151 aa); P19946|RL15_BACSU 50s ribosomal protein L15 from Bacillus subtilis (146 aa),FASTA scores: opt: 419, E(): 6.5e…
gi|448814763|ref|NC_000962.3|	815620	GGTTCAGCCA.CCGAGCTCTA	C	G	0	0	0	0	1	0			0	0	0	815620	431	144	C	G	ACC	AGC	T	S	NON	Rv0723;rplO	50S ribosomal protein L15 RplO	Rv0723, (MTCY210.42), len: 146 aa. rplO, 50S ribosomal protein L15, equivalent to MLCB2492_23|O33002 50S ribosomal protein L15 from Mycobacterium leprae (146 aa). Also highly similar to others e.g. P46787|RL15_STRCO|SCD31.46 50S ribosomal protein L15 from Streptomyces coelicolor (151 aa); P19946|RL15_BACSU 50s ribosomal protein L15 from Bacillus subtilis (146 aa),FASTA scores: opt: 419, E(): 6.5e…
gi|448814763|ref|NC_000962.3|	820483	GGATTCCGGG.GCGTCAACGA	G	T	0	1	1	1	1	1			0	0	1	820483	17	6	G	T	GCC	GAC	A	D	NON	Rv0727c;fucA	Possible L-fuculose phosphate aldolase FucA (L-fuculose-1-phosphate aldolase)	Rv0727c, (MTV41.01c, MTCY210.46c), len: 218 aa. Possible fucA, L-fuculose-1-phosphate aldolase, similar to many e.g. NP_386339.1|NC_003047 putative L-fuculose phosphate aldolase protein from Sinorhizobium meliloti (222 aa); P11550|FUCA_ECOLI L-fuculose phosphate aldolase from Escherichia strain K12 (215 aa), FASTA scores: opt: 372,E(): 4.1e-19, (34.6% identity in 185 aa overlap); etc. Belongs to …
gi|448814763|ref|NC_000962.3|	820752	ATCGGTGTCG.CGCAGCTGGG	C	T	0	1	1	1	1	1			0	0	1	820752	725	242	C	T	CGC	CAC	R	H	NON	Rv0728c;serA2	Possible D-3-phosphoglycerate dehydrogenase SerA2 (phosphoglycerate dehydrogenase) (PGDH)	Rv0728c, (MTV041.02c), len: 326 aa. Possible serA2,D-3-phosphoglycerate dehydrogenase, similar to others e.g. AF0278|AF027868_5|YoaD D-3-phosphoglycerate dehydrogenase from Bacillus subtilis (344 aa), FASTA scores: opt: 594,E(): 3.1e-31, (35.9% identity in 309 aa overlap); etc. Also similar to Rv2996c|MTV012.10|SERA1 D-3-phosphoglycerate dehydrogenase from Mycobacterium tuberculosis (528 aa).
gi|448814763|ref|NC_000962.3|	822490	TCTCCCAGGA.CGCCGCATCG	C	T	0	0	0	0	0	0			0	0	0	822490	984	328	C	T	GAC	GAT	D	D	syn	Rv0729;xylB	Possible D-xylulose kinase XylB (xylulokinase) (xylulose kinase)	Rv0729, (MTV041.03), len: 448 aa. Possible xylB,D-xylulose-kinase (xylulokinase). C-terminus highly similar to AAD09880.1|U77912 unknown protein from Mycobacterium bovis (102 aa); and N-terminus highly similar to T45387|Z98756|MLCB2492_25 hypothetical protein from Mycobacterium leprae (110 aa), FASTA scores: opt: 427, E(): 1.1e-19, (60.9% identity in 110 aa overlap). Also similar to xylA/xylB gen…
gi|448814763|ref|NC_000962.3|	823053	AACTTGCTGG.GCACCTCGCA	G	T	0	1	0	0	0	0			0	0	0	823053	188	63	G	T	GGC	GTC	G	V	NON	Rv0730;	GCN5-related N-acetyltransferase	Rv0730, (MTV041.04), len: 242 aa. Probable acetyltransferase. Contains GNAT (Gcn5-related N-acetyltransferase) domain in C-terminal part. See Vetting et al. 2005. Equivalent to Z98756|MLCB2492_26 hypothetical protein from Mycobacterium leprae (227 aa), FASTA scores: opt: 1180, E(): 0, (83.5% identity in 218 aa overlap).
gi|448814763|ref|NC_000962.3|	826570	GAGACCGCGC.CGCTGCTGGA	C	T	0	0	0	1	0	0			0	0	0	826570	449	150	C	T	CCG	CTG	P	L	NON	Rv0733;adk	Adenylate kinase Adk (ATP-AMP transphosphorylase)	Rv0733, (MTV041.07), len: 181 aa. adk, adenylate kinase (ATP-AMP transphosphorylase), equivalent to Z98756|MLCB24 92_28 probable adenylate kinase from Mycobacterium leprae (181 aa), FASTA scores: opt: 978, E(): 0, (83.6% identity in 177 aa overlap); and AAF86323.1|AF271342 putative adenylate kinase from Mycobacterium marinum (124 aa) (N-terminus shorter). Also highly similar to others e.g. P43414…
gi|448814763|ref|NC_000962.3|	833592	GGGGCTGCTG.CTCGGCCTGG	C	T	0	0	0	1	0	0			0	0	0	833592			C	T
gi|448814763|ref|NC_000962.3|	835611	TCGTCTTCGA.CGATGCGGTG	C	T	0	1	1	1	1	1			0	0	1	835611	458	153	C	T	ACG	ATG	T	M	NON	Rv0745;	hypothetical protein	Rv0745, (MTV041.19), len: 175 aa. Conserved hypothetical protein; shows high similarity to a 50 aa region of Rv3649|Z95436|MTY15C10_3 conserved hypothetical protein, similar to ATP-dependent helicases, from Mycobacterium tuberculosis (771 aa), FASTA scores: opt: 225, E(): 7e-06, (70.0% identity in 50 aa overlap). This region is a possible MT-complex-specific genomic island (See Becq et al., 2007).
gi|448814763|ref|NC_000962.3|	838571	GGGATTGTTG.ACCGCGGGTG	A	G	0	0	0	0	0	0			0	0	0	838571	121	41	A	G	ACC	GCC	T	A	NON	Rv0747;PE_PGRS10	PE-PGRS family protein PE_PGRS10	Rv0747, (MTV041.21), len: 801 aa. PE_PGRS10, Member of the Mycobacterium tuberculosis PE family, PGRS subfamily of gly-rich proteins (see citation below), highly similar to part of MTCY28.25c|Rv1759c|Z95890 antigen wag22 from M. tuberculosis (914 aa), FASTA scores: opt: 2772, E(): 0,(60.9% identity in 941 aa overlap). Also similar to other PE-PGRS family proteins e.g. Z95844|MTCY493_2 FASTA score…
gi|448814763|ref|NC_000962.3|	838595	TGAGGTGTCG.ACAGCGATTG	A	G	0	0	0	0	0	0			0	0	0	838595	145	49	A	G	ACA	GCA	T	A	NON	Rv0747;PE_PGRS10	PE-PGRS family protein PE_PGRS10	Rv0747, (MTV041.21), len: 801 aa. PE_PGRS10, Member of the Mycobacterium tuberculosis PE family, PGRS subfamily of gly-rich proteins (see citation below), highly similar to part of MTCY28.25c|Rv1759c|Z95890 antigen wag22 from M. tuberculosis (914 aa), FASTA scores: opt: 2772, E(): 0,(60.9% identity in 941 aa overlap). Also similar to other PE-PGRS family proteins e.g. Z95844|MTCY493_2 FASTA score…
gi|448814763|ref|NC_000962.3|	838667	GGCGGCGTTT.TACGCCCAGT	T	C	0	0	0	0	0	0			0	0	0	838667	217	73	T	C	TAC	CAC	Y	H	NON	Rv0747;PE_PGRS10	PE-PGRS family protein PE_PGRS10	Rv0747, (MTV041.21), len: 801 aa. PE_PGRS10, Member of the Mycobacterium tuberculosis PE family, PGRS subfamily of gly-rich proteins (see citation below), highly similar to part of MTCY28.25c|Rv1759c|Z95890 antigen wag22 from M. tuberculosis (914 aa), FASTA scores: opt: 2772, E(): 0,(60.9% identity in 941 aa overlap). Also similar to other PE-PGRS family proteins e.g. Z95844|MTCY493_2 FASTA score…
gi|448814763|ref|NC_000962.3|	838893	GGCGCCCCCG.GCGCTGGGGC	G	C	0	0	0	0	0	0			0	0	0	838893	443	148	G	C	GGC	GCC	G	A	NON	Rv0747;PE_PGRS10	PE-PGRS family protein PE_PGRS10	Rv0747, (MTV041.21), len: 801 aa. PE_PGRS10, Member of the Mycobacterium tuberculosis PE family, PGRS subfamily of gly-rich proteins (see citation below), highly similar to part of MTCY28.25c|Rv1759c|Z95890 antigen wag22 from M. tuberculosis (914 aa), FASTA scores: opt: 2772, E(): 0,(60.9% identity in 941 aa overlap). Also similar to other PE-PGRS family proteins e.g. Z95844|MTCY493_2 FASTA score…
gi|448814763|ref|NC_000962.3|	838990	CCGGTGGGGC.CGGCGGGGCC	C	G	0	1	1	1	1	1			1	1	1	838990	540	180	C	G	GCC	GCG	A	A	syn	Rv0747;PE_PGRS10	PE-PGRS family protein PE_PGRS10	Rv0747, (MTV041.21), len: 801 aa. PE_PGRS10, Member of the Mycobacterium tuberculosis PE family, PGRS subfamily of gly-rich proteins (see citation below), highly similar to part of MTCY28.25c|Rv1759c|Z95890 antigen wag22 from M. tuberculosis (914 aa), FASTA scores: opt: 2772, E(): 0,(60.9% identity in 941 aa overlap). Also similar to other PE-PGRS family proteins e.g. Z95844|MTCY493_2 FASTA score…
gi|448814763|ref|NC_000962.3|	839123	TGGCGCCGGA.AGGGAACGCG	A	G	0	1	1	1	1	1			1	1	1	839123	673	225	A	G	AGG	GGG	R	G	NON	Rv0747;PE_PGRS10	PE-PGRS family protein PE_PGRS10	Rv0747, (MTV041.21), len: 801 aa. PE_PGRS10, Member of the Mycobacterium tuberculosis PE family, PGRS subfamily of gly-rich proteins (see citation below), highly similar to part of MTCY28.25c|Rv1759c|Z95890 antigen wag22 from M. tuberculosis (914 aa), FASTA scores: opt: 2772, E(): 0,(60.9% identity in 941 aa overlap). Also similar to other PE-PGRS family proteins e.g. Z95844|MTCY493_2 FASTA score…
gi|448814763|ref|NC_000962.3|	839129	CGGAAGGGAA.CGCGGCAGCG	C	G	0	1	1	1	1	1			1	1	1	839129	679	227	C	G	CGC	GGC	R	G	NON	Rv0747;PE_PGRS10	PE-PGRS family protein PE_PGRS10	Rv0747, (MTV041.21), len: 801 aa. PE_PGRS10, Member of the Mycobacterium tuberculosis PE family, PGRS subfamily of gly-rich proteins (see citation below), highly similar to part of MTCY28.25c|Rv1759c|Z95890 antigen wag22 from M. tuberculosis (914 aa), FASTA scores: opt: 2772, E(): 0,(60.9% identity in 941 aa overlap). Also similar to other PE-PGRS family proteins e.g. Z95844|MTCY493_2 FASTA score…
gi|448814763|ref|NC_000962.3|	839194	ACGCCGGGAC.ACTCGCCACT	A	G	0	1	1	1	1	1			1	1	1	839194	744	248	A	G	ACA	ACG	T	T	syn	Rv0747;PE_PGRS10	PE-PGRS family protein PE_PGRS10	Rv0747, (MTV041.21), len: 801 aa. PE_PGRS10, Member of the Mycobacterium tuberculosis PE family, PGRS subfamily of gly-rich proteins (see citation below), highly similar to part of MTCY28.25c|Rv1759c|Z95890 antigen wag22 from M. tuberculosis (914 aa), FASTA scores: opt: 2772, E(): 0,(60.9% identity in 941 aa overlap). Also similar to other PE-PGRS family proteins e.g. Z95844|MTCY493_2 FASTA score…
gi|448814763|ref|NC_000962.3|	839309	CTCCGGCGGC.TCCGGCGGCG	T	G	0	0	0	0	0	0			0	0	0	839309	859	287	T	G	TCC	GCC	S	A	NON	Rv0747;PE_PGRS10	PE-PGRS family protein PE_PGRS10	Rv0747, (MTV041.21), len: 801 aa. PE_PGRS10, Member of the Mycobacterium tuberculosis PE family, PGRS subfamily of gly-rich proteins (see citation below), highly similar to part of MTCY28.25c|Rv1759c|Z95890 antigen wag22 from M. tuberculosis (914 aa), FASTA scores: opt: 2772, E(): 0,(60.9% identity in 941 aa overlap). Also similar to other PE-PGRS family proteins e.g. Z95844|MTCY493_2 FASTA score…
gi|448814763|ref|NC_000962.3|	839420	CGGCGGCGCG.AGCACCGGCG	A	G	0	0	0	0	0	0			0	0	0	839420	970	324	A	G	AGC	GGC	S	G	NON	Rv0747;PE_PGRS10	PE-PGRS family protein PE_PGRS10	Rv0747, (MTV041.21), len: 801 aa. PE_PGRS10, Member of the Mycobacterium tuberculosis PE family, PGRS subfamily of gly-rich proteins (see citation below), highly similar to part of MTCY28.25c|Rv1759c|Z95890 antigen wag22 from M. tuberculosis (914 aa), FASTA scores: opt: 2772, E(): 0,(60.9% identity in 941 aa overlap). Also similar to other PE-PGRS family proteins e.g. Z95844|MTCY493_2 FASTA score…
gi|448814763|ref|NC_000962.3|	839444	GGACGGTGGG.CCCGGCGGGG	C	G	0	0	0	0	0	0			0	0	0	839444	994	332	C	G	CCC	GCC	P	A	NON	Rv0747;PE_PGRS10	PE-PGRS family protein PE_PGRS10	Rv0747, (MTV041.21), len: 801 aa. PE_PGRS10, Member of the Mycobacterium tuberculosis PE family, PGRS subfamily of gly-rich proteins (see citation below), highly similar to part of MTCY28.25c|Rv1759c|Z95890 antigen wag22 from M. tuberculosis (914 aa), FASTA scores: opt: 2772, E(): 0,(60.9% identity in 941 aa overlap). Also similar to other PE-PGRS family proteins e.g. Z95844|MTCY493_2 FASTA score…
gi|448814763|ref|NC_000962.3|	840337	GCGACGCCGG.CTTGCTCTCC	C	T	0	0	0	0	0	0			0	0	0	840337	1887	629	C	T	GGC	GGT	G	G	syn	Rv0747;PE_PGRS10	PE-PGRS family protein PE_PGRS10	Rv0747, (MTV041.21), len: 801 aa. PE_PGRS10, Member of the Mycobacterium tuberculosis PE family, PGRS subfamily of gly-rich proteins (see citation below), highly similar to part of MTCY28.25c|Rv1759c|Z95890 antigen wag22 from M. tuberculosis (914 aa), FASTA scores: opt: 2772, E(): 0,(60.9% identity in 941 aa overlap). Also similar to other PE-PGRS family proteins e.g. Z95844|MTCY493_2 FASTA score…
gi|448814763|ref|NC_000962.3|	840365	CTCCGGCGGG.GCCGGCGGCA	G	C	0	0	0	0	0	0			0	0	0	840365	1915	639	G	C	GCC	CCC	A	P	NON	Rv0747;PE_PGRS10	PE-PGRS family protein PE_PGRS10	Rv0747, (MTV041.21), len: 801 aa. PE_PGRS10, Member of the Mycobacterium tuberculosis PE family, PGRS subfamily of gly-rich proteins (see citation below), highly similar to part of MTCY28.25c|Rv1759c|Z95890 antigen wag22 from M. tuberculosis (914 aa), FASTA scores: opt: 2772, E(): 0,(60.9% identity in 941 aa overlap). Also similar to other PE-PGRS family proteins e.g. Z95844|MTCY493_2 FASTA score…
gi|448814763|ref|NC_000962.3|	840389	CGGTTCCAGC.CTGACCGCCG	C	G	0	0	0	0	0	0			0	0	0	840389	1939	647	C	G	CTG	GTG	L	V	NON	Rv0747;PE_PGRS10	PE-PGRS family protein PE_PGRS10	Rv0747, (MTV041.21), len: 801 aa. PE_PGRS10, Member of the Mycobacterium tuberculosis PE family, PGRS subfamily of gly-rich proteins (see citation below), highly similar to part of MTCY28.25c|Rv1759c|Z95890 antigen wag22 from M. tuberculosis (914 aa), FASTA scores: opt: 2772, E(): 0,(60.9% identity in 941 aa overlap). Also similar to other PE-PGRS family proteins e.g. Z95844|MTCY493_2 FASTA score…
gi|448814763|ref|NC_000962.3|	840390	GGTTCCAGCC.TGACCGCCGC	T	A	0	0	0	0	0	0			0	0	0	840390	1940	647	T	A	CTG	CAG	L	Q	NON	Rv0747;PE_PGRS10	PE-PGRS family protein PE_PGRS10	Rv0747, (MTV041.21), len: 801 aa. PE_PGRS10, Member of the Mycobacterium tuberculosis PE family, PGRS subfamily of gly-rich proteins (see citation below), highly similar to part of MTCY28.25c|Rv1759c|Z95890 antigen wag22 from M. tuberculosis (914 aa), FASTA scores: opt: 2772, E(): 0,(60.9% identity in 941 aa overlap). Also similar to other PE-PGRS family proteins e.g. Z95844|MTCY493_2 FASTA score…
gi|448814763|ref|NC_000962.3|	840496	GCAACGGCGG.CGCCGGCGGG	C	G	0	1	1	1	1	1			1	1	1	840496	2046	682	C	G	GGC	GGG	G	G	syn	Rv0747;PE_PGRS10	PE-PGRS family protein PE_PGRS10	Rv0747, (MTV041.21), len: 801 aa. PE_PGRS10, Member of the Mycobacterium tuberculosis PE family, PGRS subfamily of gly-rich proteins (see citation below), highly similar to part of MTCY28.25c|Rv1759c|Z95890 antigen wag22 from M. tuberculosis (914 aa), FASTA scores: opt: 2772, E(): 0,(60.9% identity in 941 aa overlap). Also similar to other PE-PGRS family proteins e.g. Z95844|MTCY493_2 FASTA score…
gi|448814763|ref|NC_000962.3|	840794	ACCCGGCCCC.AGCGGCGCCG	A	G	0	1	1	1	1	1			0	0	1	840794	2344	782	A	G	AGC	GGC	S	G	NON	Rv0747;PE_PGRS10	PE-PGRS family protein PE_PGRS10	Rv0747, (MTV041.21), len: 801 aa. PE_PGRS10, Member of the Mycobacterium tuberculosis PE family, PGRS subfamily of gly-rich proteins (see citation below), highly similar to part of MTCY28.25c|Rv1759c|Z95890 antigen wag22 from M. tuberculosis (914 aa), FASTA scores: opt: 2772, E(): 0,(60.9% identity in 941 aa overlap). Also similar to other PE-PGRS family proteins e.g. Z95844|MTCY493_2 FASTA score…
gi|448814763|ref|NC_000962.3|	840795	CCCGGCCCCA.GCGGCGCCGG	G	C	0	1	1	1	1	1			0	0	1	840795	2345	782	G	C	AGC	ACC	S	T	NON	Rv0747;PE_PGRS10	PE-PGRS family protein PE_PGRS10	Rv0747, (MTV041.21), len: 801 aa. PE_PGRS10, Member of the Mycobacterium tuberculosis PE family, PGRS subfamily of gly-rich proteins (see citation below), highly similar to part of MTCY28.25c|Rv1759c|Z95890 antigen wag22 from M. tuberculosis (914 aa), FASTA scores: opt: 2772, E(): 0,(60.9% identity in 941 aa overlap). Also similar to other PE-PGRS family proteins e.g. Z95844|MTCY493_2 FASTA score…
gi|448814763|ref|NC_000962.3|	841764	GGGCCTTCTT.GGTCGGGGTG	G	C	0	1	1	1	1	1			0	0	1	841764	111	37	G	C	ACC	ACG	T	T	syn	Rv0749A;	hypothetical protein	Rv0749A, len: 45 aa. Conserved hypothetical protein (probably gene fragment), similar to part (aa 250-292) of Rv2807|Z81331_12 from Mycobacterium tuberculosis (384 aa),FASTA scores: opt: 238, E(): 1.9e-13, (79.07% identity in 43 aa overlap). This region is a possible MT-complex-specific genomic island (See Becq et al.,2007).
gi|448814763|ref|NC_000962.3|	842030	CTATCTAGGG.CAAGTGCGGG	C	T	0	1	1	1	1	1			0	0	1	842030			C	T
gi|448814763|ref|NC_000962.3|	847995	CAGGCTTCCC.TGATCGTGCG	T	C	0	1	1	1	1	1			0	0	1	847995			T	C
gi|448814763|ref|NC_000962.3|	852910	CTGGTTGTCC.CCGGGGTGGC	C	T	0	1	1	1	1	1			0	0	1	852910	515	172	C	T	CCC	CTC	P	L	NON	Rv0758;phoR	Possible two component system response sensor kinase membrane associated PhoR	Rv0758, (MTCY369.03), len: 485 aa. Possible phoR,two component system response phosphate sensor kinase membrane-associated, highly similar to various sensor kinases e.g. CAC32361.1|AL583945 putative two component system histidine kinase from Streptomyces coelicolor (524 aa); NP_349365.1|NC_003030 Membrane-associated sensory histidine kinase with HAMP domain from Clostridium acetobutylicum (482 aa…
gi|448814763|ref|NC_000962.3|	854604	CAGCGCCAGC.CAGCCCTCCC	C	T	0	0	1	0	1	1			0	0	0	854604	83	28	C	T	TGG	TAG	W	*	NON	Rv0760c;	hypothetical protein	Rv0760c, (MTCY369.05), len: 139 aa. Conserved protein, similar to N-terminal part of Rv2042c conserved hypothetical protein from Mycobacterium tuberculosis (265 aa), FASTA scores: opt: 150, E(): 4.1e-05, (28.7% identity in 136 aa overlap). Belongs to the NTF2-like (nuclear transport factor 2) protein superfamiily.
gi|448814763|ref|NC_000962.3|	855541	TGGCAGGACG.GACACTTGCC	G	A	0	0	0	0	0	0			0	0	0	855541	286	96	G	A	CCG	TCG	P	S	NON	Rv0761c;adhB	Possible zinc-containing alcohol dehydrogenase NAD dependent AdhB	Rv0761c, (MTCY369.06c), len: 375 aa. Possible adhB,zinc-containing alcohol dehydrogenase NAD-dependent,similar to others e.g. AAC15839.1|AF060871_4 hypothetical alcohol dehydrogenase from Rhodococcus rhodochrous (370 aa), FASTA scores: opt: 1234, E(): 0, (46.8% identity in 370 aa overlap); P80468|ADH2_STRCA alcohol dehydrogenase II from Struthio camelus (Ostrich) (379 aa); Q03505|ADH1_RABIT alcoh…
gi|448814763|ref|NC_000962.3|	857650	TCGCCGGCCT.CACCCCAGTC	C	T	0	0	0	1	0	0			0	0	0	857650	388	130	C	T	GAG	AAG	E	K	NON	Rv0764c;cyp51	Cytochrome P450 51 Cyp51 (CYPL1) (P450-L1A1) (sterol 14-alpha demethylase) (lanosterol 14-alpha demethylase) (P450-14DM)	Rv0764c, (MT0788, MTCY369.09c), len: 451 aa. Cyp51,cytochrome P450 51 (sterol 14-alpha demethylase), similar to others e.g. Q16850|CP51_HUMAN cytochrome P450 51 (CYPL1) (P450L1) (sterol 14-alpha demethylase) (lanosterol 14-alpha demethylase) from Homo sapiens (509 aa), FASTA scores: opt: 848, E(): 0, (33.9% identity in 439 aa overlap); NP_172633.1|NC_003070 putative obtusifoliol 14-alpha demethyl…
gi|448814763|ref|NC_000962.3|	857696	CGATGGTGGC.AGCGTGGCCC	A	G	0	1	1	1	1	1			0	0	1	857696	342	114	A	G	GCT	GCC	A	A	syn	Rv0764c;cyp51	Cytochrome P450 51 Cyp51 (CYPL1) (P450-L1A1) (sterol 14-alpha demethylase) (lanosterol 14-alpha demethylase) (P450-14DM)	Rv0764c, (MT0788, MTCY369.09c), len: 451 aa. Cyp51,cytochrome P450 51 (sterol 14-alpha demethylase), similar to others e.g. Q16850|CP51_HUMAN cytochrome P450 51 (CYPL1) (P450L1) (sterol 14-alpha demethylase) (lanosterol 14-alpha demethylase) from Homo sapiens (509 aa), FASTA scores: opt: 848, E(): 0, (33.9% identity in 439 aa overlap); NP_172633.1|NC_003070 putative obtusifoliol 14-alpha demethyl…
gi|448814763|ref|NC_000962.3|	861216	CCGCGGATGC.TCACCGCCAG	T	G	0	1	1	1	1	1			0	0	1	861216	305	102	T	G	CTC	CGC	L	R	NON	Rv0768;aldA	Probable aldehyde dehydrogenase NAD dependent AldA (aldehyde dehydrogenase [NAD+])	Rv0768, (MTCY369.13), len: 489 aa. Probable aldA,NAD-dependent aldehyde dehydrogenase, highly similar to others e.g. AAL14238.1|AY052630 6-oxolauric acid dehydrogenase from Rhodococcus ruber (474 aa); NP_285450.1|NC_001264 aldehyde dehydrogenase from Deinococcus radiodurans (495 aa); NP_241405.1|NC_002570 NADP-dependent aldehyde dehydrogenase from Bacillus halodurans (498 aa); P42757|DHAB_ATRHO b…
gi|448814763|ref|NC_000962.3|	866051	TTCACCCAGC.GGAACCGAGG	G	A	0	1	1	1	1	1			0	0	1	866051	1339	447	G	A	CGC	TGC	R	C	NON	Rv0773c;ggtA	Probable bifunctional acylase GgtA: cephalosporin acylase (GL-7ACA acylase) + gamma-glutamyltranspeptidase (GGT)	Rv0773c, (MTCY369.18), len: 512 aa. Probable ggtA,bifunctional acylase including cephalosporin acylase, and gamma-glutamyl transpeptidase; highly similar to others e.g. NP_295247.1|NC_001263 cephalosporin acylase from Deinococcus radiodurans (535 aa); NP_248854.1|NC_002516 probable gamma-glutamyltranspeptidase from Pseudomonas aeruginosa (538 aa); P15557|PAC1_PSES3 acylase ACY 1 [includes: cephal…
gi|448814763|ref|NC_000962.3|	868344	TGGCATGCGG.GCCATCATGC	G	C	0	0	1	0	0	0			0	0	0	868344	8	3	G	C	GCC	GGC	A	G	NON	Rv0774c;	Probable conserved exported protein	Rv0774c, (MTCY369.19c), len: 303 aa. Possible conserved exported protein with hydrophobic region near N-terminus, highly similar, except in N-terminus, to Rv0519c|Z97831|MTY20G10.09c|O33364 hypothetical protein from Mycobacterium tuberculosis (300 aa), FASTA scores: opt: 1092, E(): 0, (57.9% identity in 299 aa overlap). Contains PS00061 Short-chain alcohol dehydrogenase family signature, and PS00…
gi|448814763|ref|NC_000962.3|	868663	CTGTCCCGGC.GACGTCGGGG	G	A	0	1	0	0	0	0			0	0	1	868663	257	86	G	A	CGA	CAA	R	Q	NON	Rv0775;	hypothetical protein	Rv0775, (MTCY369.20), len: 207 aa. Conserved hypothetical protein, showing some similarity to other proteins e.g. ECAE000186_11|MG1655 hypothetical protein from Escherichia coli strain K-12 (178 aa), FASTA scores: E(): 6.4e-05, (27.2% identity in 147 aa overlap); P41037|BIH_ECOLI hypothetical transcriptional regulator from Escherichia coli (103 aa), FASTA scores: opt: 138,E(): 0.003, (30.9% ident…
gi|448814763|ref|NC_000962.3|	870940	AGTTAGCCGG.TGCACAGTGG	T	A	0	0	0	0	0	0			0	0	0	870940	933	311	T	A	GGT	GGA	G	G	syn	Rv0777;purB	Probable adenylosuccinate lyase PurB (adenylosuccinase) (ASL) (ASASE)	Rv0777, (MTCY369.21b), len: 472 aa. Probable purB,adenylosuccinate lyase, equivalent (but shorter 15 aa) to MLCB5.13|Z95151|g2076607|PURB adenylosuccinate lyase from Mycobacterium leprae (487 aa), FASTA scores: opt: 2640,E(): 0, (86.7% identity in 472 aa overlap). More similar to eukaryotic adenylosuccinate lyases than to prokaryotic adenylosuccinate lyases e.g. P54822|PUR8_MOUSE adenylosuccinate…
gi|448814763|ref|NC_000962.3|	870942	TTAGCCGGTG.CACAGTGGAA	C	T	0	0	0	0	0	0			0	0	0	870942	935	312	C	T	GCA	GTA	A	V	NON	Rv0777;purB	Probable adenylosuccinate lyase PurB (adenylosuccinase) (ASL) (ASASE)	Rv0777, (MTCY369.21b), len: 472 aa. Probable purB,adenylosuccinate lyase, equivalent (but shorter 15 aa) to MLCB5.13|Z95151|g2076607|PURB adenylosuccinate lyase from Mycobacterium leprae (487 aa), FASTA scores: opt: 2640,E(): 0, (86.7% identity in 472 aa overlap). More similar to eukaryotic adenylosuccinate lyases than to prokaryotic adenylosuccinate lyases e.g. P54822|PUR8_MOUSE adenylosuccinate…
gi|448814763|ref|NC_000962.3|	870943	TAGCCGGTGC.ACAGTGGAAC	A	G	0	0	0	0	0	0			0	0	0	870943	936	312	A	G	GCA	GCG	A	A	syn	Rv0777;purB	Probable adenylosuccinate lyase PurB (adenylosuccinase) (ASL) (ASASE)	Rv0777, (MTCY369.21b), len: 472 aa. Probable purB,adenylosuccinate lyase, equivalent (but shorter 15 aa) to MLCB5.13|Z95151|g2076607|PURB adenylosuccinate lyase from Mycobacterium leprae (487 aa), FASTA scores: opt: 2640,E(): 0, (86.7% identity in 472 aa overlap). More similar to eukaryotic adenylosuccinate lyases than to prokaryotic adenylosuccinate lyases e.g. P54822|PUR8_MOUSE adenylosuccinate…
gi|448814763|ref|NC_000962.3|	870949	GTGCACAGTG.GAACGAGGGT	G	A	0	0	0	0	0	0			0	0	0	870949	942	314	G	A	TGG	TGA	W	*	NON	Rv0777;purB	Probable adenylosuccinate lyase PurB (adenylosuccinase) (ASL) (ASASE)	Rv0777, (MTCY369.21b), len: 472 aa. Probable purB,adenylosuccinate lyase, equivalent (but shorter 15 aa) to MLCB5.13|Z95151|g2076607|PURB adenylosuccinate lyase from Mycobacterium leprae (487 aa), FASTA scores: opt: 2640,E(): 0, (86.7% identity in 472 aa overlap). More similar to eukaryotic adenylosuccinate lyases than to prokaryotic adenylosuccinate lyases e.g. P54822|PUR8_MOUSE adenylosuccinate…
gi|448814763|ref|NC_000962.3|	872217	TAACTCCATT.GCCGGCGGGC	G	A	0	0	0	0	1	0			0	0	0	872217	787	263	G	A	GCC	ACC	A	T	NON	Rv0778;cyp126	Possible cytochrome P450 126 Cyp126	Rv0778, (MT0802, MTCY369.22), len: 414 aa. Possible cyp126, cytochrome P-450, similar to other cytochromes and related proteins e.g. AAG29781.1|AF235050_4|AF235050 cytochrome P-450 from Streptomyces rishiriensis (407 aa); Q59723|PSECYTOCHR_1 cytochrome p-450 linalool 8-monooxygenase (lin C) from Pseudomonas incognita (406 aa), FASTA scores: opt: 769, E(): 0, (37.0% identity in 411 aa overlap); et…
gi|448814763|ref|NC_000962.3|	876141	TGGCAATGAC.GTCGCTGAAC	G	T	0	1	1	1	1	1			0	0	1	876141	1410	470	G	T	ACG	ACT	T	T	syn	Rv0782;ptrBb	Probable protease II PtrBb [second part] (oligopeptidase B)	Rv0782, (MTCY369.26), len: 552 aa. Probable ptrBb,second part of protease II, equivalent to C-terminus of NP_302455.1|NC_002677 protease II from Mycobacterium leprae (724 aa). Also highly similar to N-termini of many proteases II e.g. P24555|PTRB_ECOLI|TLP|B1845 protease II from Escherichia coli strains K12 and HB101 (707 aa), FASTA scores: opt: 1251, E(): 0, (42.7% identity in 489 aa overlap); e…
gi|448814763|ref|NC_000962.3|	876283	CCGCTACGAG.CGCTGGAAGG	C	T	0	0	0	1	0	0			0	0	0	876283	1552	518	C	T	CGC	TGC	R	C	NON	Rv0782;ptrBb	Probable protease II PtrBb [second part] (oligopeptidase B)	Rv0782, (MTCY369.26), len: 552 aa. Probable ptrBb,second part of protease II, equivalent to C-terminus of NP_302455.1|NC_002677 protease II from Mycobacterium leprae (724 aa). Also highly similar to N-termini of many proteases II e.g. P24555|PTRB_ECOLI|TLP|B1845 protease II from Escherichia coli strains K12 and HB101 (707 aa), FASTA scores: opt: 1251, E(): 0, (42.7% identity in 489 aa overlap); e…
gi|448814763|ref|NC_000962.3|	877073	TTTCGCTGTG.ATTGAACTGG	A	C	0	0	0	0	0	0			0	0	0	877073	1368	456	A	C	AAT	AAG	N	K	NON	Rv0783c;emrB	Possible multidrug resistance integral membrane efflux protein EmrB	Rv0783c, (MTCY369.27c), len: 540 aa. Possible emrB,integral membrane drug efflux protein, member of major facilitator superfamily (MFS), equivalent to AAL16083.1|AF421382_1|AF421382 EmrB efflux protein from Mycobacterium avium (538 aa). Also similar to other membrane proteins e.g. CAB61606.1|AL133210 putative export protein from Streptomyces coelicolor (496 aa); NP_108371.1|NC_002678 efflux pump …
gi|448814763|ref|NC_000962.3|	880562	GGTGTGGACT.GCGTCCACGC	G	T	0	1	1	1	1	1			0	0	1	880562	1223	408	G	T	TGC	TTC	C	F	NON	Rv0785;	hypothetical protein	Rv0785, (MTCY369.29), len: 566 aa. Conserved protein, highly similar to other conserved hypothetical proteins e.g. NP_105777.1| NC_002678 hypothetical protein from Mesorhizobium loti (552 aa); SC5F8.14|CAB93742.1|AL357613 conserved hypothetical protein from Streptomyces coelicolor (557 aa); AE001863|AE001863_31 from Deinococcus radiodurans (554 aa), FASTA scores: opt: 2243, E(): 0, (61.1% identit…
gi|448814763|ref|NC_000962.3|	882257	GGTCATCATG.TACACCTACC	T	C	0	1	1	1	1	1			0	0	1	882257	799	267	T	C	TAC	CAC	Y	H	NON	Rv0787;	hypothetical protein	Rv0787, (MTCY369.31), len: 319 aa. Unknown protein,equivalent to AAK45053.1 from Mycobacterium tuberculosis strain CDC1551 (242 aa) but longer 77 aa.
gi|448814763|ref|NC_000962.3|	890549	AGCTGATCTG.GGGCATCGAG	G	A	0	1	1	1	1	1			0	0	1	890549	162	54	G	A	TGG	TGA	W	*	NON	Rv0797;	Putative transposase for insertion sequence element IS1547	Rv0797, (MTCI249B.03c, MTV042.07), len: 364 aa. Putative transposase for IS1547; almost identical to (but 20 aa shorter than) Y13470|MTY13470_2 from Mycobacterium tuberculosis (383 aa). Also similar to other transposases e.g. MAIS1110A _1|Q48909 transposase from Mycobacterium avium (464 aa), FASTA scores: opt: 226, E(): 2.4e-08,(30.7% identity in 199 aa overlap). Also slight similarity to Rv2014|…
gi|448814763|ref|NC_000962.3|	890718	GCGGGCGGTG.ATGCGTGAAA	A	C	0	1	1	1	1	1			0	0	1	890718	331	111	A	C	ATG	CTG	M	L	NON	Rv0797;	Putative transposase for insertion sequence element IS1547	Rv0797, (MTCI249B.03c, MTV042.07), len: 364 aa. Putative transposase for IS1547; almost identical to (but 20 aa shorter than) Y13470|MTY13470_2 from Mycobacterium tuberculosis (383 aa). Also similar to other transposases e.g. MAIS1110A _1|Q48909 transposase from Mycobacterium avium (464 aa), FASTA scores: opt: 226, E(): 2.4e-08,(30.7% identity in 199 aa overlap). Also slight similarity to Rv2014|…
gi|448814763|ref|NC_000962.3|	891011	TCAACACCCT.AGCCCAGCGC	A	G	0	1	1	1	1	1			0	0	1	891011	624	208	A	G	CTA	CTG	L	L	syn	Rv0797;	Putative transposase for insertion sequence element IS1547	Rv0797, (MTCI249B.03c, MTV042.07), len: 364 aa. Putative transposase for IS1547; almost identical to (but 20 aa shorter than) Y13470|MTY13470_2 from Mycobacterium tuberculosis (383 aa). Also similar to other transposases e.g. MAIS1110A _1|Q48909 transposase from Mycobacterium avium (464 aa), FASTA scores: opt: 226, E(): 2.4e-08,(30.7% identity in 199 aa overlap). Also slight similarity to Rv2014|…
gi|448814763|ref|NC_000962.3|	892272	TTGTTCATCG.GGGGCTTCCT	G	A	0	0	0	0	0	0			0	0	0	892272	1002	334	G	A	CCC	CCT	P	P	syn	Rv0799c;	hypothetical protein	Rv0799c, (MTCY07H7A.10, MTCI429B.01), len: 335 aa. Conserved protein, similar to Q50021|U2266C from Mycobacterium leprae (146 aa), FASTA scores: opt: 147, E(): 0.0016, (33.3% identity in 117 aa overlap); Q50020|U2266B from Mycobacterium leprae (27 aa), FASTA scores: opt: 94,E(): 1.3, (56.5% identity in 23 aa overlap). Also highly similar to others e.g. CAC01593.1|AL391041 conserved hypothetical p…
gi|448814763|ref|NC_000962.3|	892416	AAAAGTCAAG.CACTCGATCG	C	T	0	1	1	1	1	1			0	0	1	892416	858	286	C	T	GTG	GTA	V	V	syn	Rv0799c;	hypothetical protein	Rv0799c, (MTCY07H7A.10, MTCI429B.01), len: 335 aa. Conserved protein, similar to Q50021|U2266C from Mycobacterium leprae (146 aa), FASTA scores: opt: 147, E(): 0.0016, (33.3% identity in 117 aa overlap); Q50020|U2266B from Mycobacterium leprae (27 aa), FASTA scores: opt: 94,E(): 1.3, (56.5% identity in 23 aa overlap). Also highly similar to others e.g. CAC01593.1|AL391041 conserved hypothetical p…
gi|448814763|ref|NC_000962.3|	893733	CGGCTGGTCC.TGATCGACGA	T	G	0	1	1	1	1	1			0	0	1	893733	416	139	T	G	CTG	CGG	L	R	NON	Rv0800;pepC	Probable aminopeptidase PepC	Rv0800, (MTCY07H7A.09c), len: 433 aa. Probable pepC,aminopeptidase I, highly similar (but shorter 17 aa) to Q50022|PEPX aminopeptidase from Mycobacterium leprae (443 aa), FASTA scores: opt: 2237, E(): 0, (78.3% identity in 433 aa overlap). Also highly similar to others from Eukaryotes and bacteria, e.g. T36482 probable aminopeptidase from Streptomyces coelicolor (432 aa),P14904|AMPL_YEAST vacuola…
gi|448814763|ref|NC_000962.3|	898930	GCTCTACGGG.GCGGTGGACG	G	T	0	0	0	0	0	0			0	0	0	898930	100	34	G	T	GCG	TCG	A	S	NON	Rv0805;	Class III cyclic nucleotide phosphodiesterase (cNMP PDE)	Rv0805, (MTCY07H7A.04c), len: 318 aa. Cyclic nucleotide phosphodiesterase (cNMP PDE) (See Shenoy et al.,2005), member of binuclear metallophosphoesterase superfamily, equivalent to Q50024 from Mycobacterium leprae (317 aa), FASTA scores: opt: 1713, E(): 0, (82.5% identity in 315 aa overlap). Also shows similarity with hypothetical proteins and icc proteins e.g. SC9B1.22c|T35867 hypothetical prote…
gi|448814763|ref|NC_000962.3|	900064	ACCGAGATGT.CGGTGTCGGA	C	T	0	0	0	0	1	0			0	0	0	900064	1267	423	C	T	GAC	AAC	D	N	NON	Rv0806c;cpsY	Possible UDP-glucose-4-epimerase CpsY (galactowaldenase) (UDP-galactose-4-epimerase) (uridine diphosphate galactose-4-epimerase) (uridine diphospho-galactose-4-epimerase)	Rv0806c, (MTCY07H7A.03), len: 532 aa. Possible cpsY,UDP-glucose-4-epimerase, equivalent to Q50025|CPSY probable UDP-glucose-4-epimerase from Mycobacterium leprae (542 aa),FASTA scores: opt: 2964, E(): 0, (82.3% identity in 530 aa overlap). Also similar to AAC38286.1|AF019760|SACB CpsY homolog (involved in meningococcal capsule biosynthesis) from Neisseria meningitidis serogroup a (545 aa); Q51151…
gi|448814763|ref|NC_000962.3|	900221	GCTGCCGGTT.TACCCGGGCC	T	C	0	1	1	1	1	1			0	0	1	900221	1110	370	T	C	GTA	GTG	V	V	syn	Rv0806c;cpsY	Possible UDP-glucose-4-epimerase CpsY (galactowaldenase) (UDP-galactose-4-epimerase) (uridine diphosphate galactose-4-epimerase) (uridine diphospho-galactose-4-epimerase)	Rv0806c, (MTCY07H7A.03), len: 532 aa. Possible cpsY,UDP-glucose-4-epimerase, equivalent to Q50025|CPSY probable UDP-glucose-4-epimerase from Mycobacterium leprae (542 aa),FASTA scores: opt: 2964, E(): 0, (82.3% identity in 530 aa overlap). Also similar to AAC38286.1|AF019760|SACB CpsY homolog (involved in meningococcal capsule biosynthesis) from Neisseria meningitidis serogroup a (545 aa); Q51151…
gi|448814763|ref|NC_000962.3|	900789	TTTGTACCCG.TAGAGTTTGA	T	C	0	0	0	1	0	0			0	0	0	900789	542	181	T	C	TAC	TGC	Y	C	NON	Rv0806c;cpsY	Possible UDP-glucose-4-epimerase CpsY (galactowaldenase) (UDP-galactose-4-epimerase) (uridine diphosphate galactose-4-epimerase) (uridine diphospho-galactose-4-epimerase)	Rv0806c, (MTCY07H7A.03), len: 532 aa. Possible cpsY,UDP-glucose-4-epimerase, equivalent to Q50025|CPSY probable UDP-glucose-4-epimerase from Mycobacterium leprae (542 aa),FASTA scores: opt: 2964, E(): 0, (82.3% identity in 530 aa overlap). Also similar to AAC38286.1|AF019760|SACB CpsY homolog (involved in meningococcal capsule biosynthesis) from Neisseria meningitidis serogroup a (545 aa); Q51151…
gi|448814763|ref|NC_000962.3|	903537	CCCACGTCGC.GGCTGTGCAC	G	T	0	1	1	1	1	1			0	0	1	903537	1427	476	G	T	CGG	CTG	R	L	NON	Rv0808;purF	Amidophosphoribosyltransferase PurF (glutamine phosphoribosylpyrophosphate amidotransferase) (ATASE) (gpatase)	Rv0808, (MTCY07H7A.01c), len: 527 aa. PurF,amidophosphoribosyltransferase, equivalent to MLCB5_32|Q50028|PURF from Mycobacterium leprae (556 aa),FASTA scores: (91.3% identity in 518 aa overlap); and CAB96578.1|AJ278609 phosphoribosyl pyrophosphate amidotransferase from Mycobacterium smegmatis (511 aa)(see citation below). Also highly similar to others e.g. BAA89439.1|AB003158 amidophosphoribosyl …
gi|448814763|ref|NC_000962.3|	903550	TGTGCACCGC.TTGCTTCGAC	T	C	0	1	1	1	1	1			0	0	1	903550	1440	480	T	C	GCT	GCC	A	A	syn	Rv0808;purF	Amidophosphoribosyltransferase PurF (glutamine phosphoribosylpyrophosphate amidotransferase) (ATASE) (gpatase)	Rv0808, (MTCY07H7A.01c), len: 527 aa. PurF,amidophosphoribosyltransferase, equivalent to MLCB5_32|Q50028|PURF from Mycobacterium leprae (556 aa),FASTA scores: (91.3% identity in 518 aa overlap); and CAB96578.1|AJ278609 phosphoribosyl pyrophosphate amidotransferase from Mycobacterium smegmatis (511 aa)(see citation below). Also highly similar to others e.g. BAA89439.1|AB003158 amidophosphoribosyl …
gi|448814763|ref|NC_000962.3|	903736	TGACGGATCT.CGCAAAAGGC	C	T	0	1	0	0	0	0			0	0	0	903736	12	4	C	T	CTC	CTT	L	L	syn	Rv0809;purM	Probable phosphoribosylformylglycinamidine CYCLO-ligase PurM (AIRS) (phosphoribosyl-aminoimidazole synthetase) (air synthase)	Rv0809, (MTV043.01), len: 364 aa. Probable purM,5'-phosphoribosyl-5-aminoimidazole synthetase, equivalent to NP_302446.1|NC_002677 5'-phosphoribosyl-5-aminoimidazole synthase from Mycobacterium leprae (364 aa). Also highly similar to many e.g. P12043|PUR5_BACSU phosphoribosylformylglycinamidine CYCLO-ligase from Bacillus subtilis (346 aa), FASTA scores: opt: 1023, E(): 0, (46.5% identity in 331 a…
gi|448814763|ref|NC_000962.3|	903913	CTCTCCGCGG.TGACTACCGC	T	C	0	1	1	1	1	1			0	0	1	903913	189	63	T	C	GGT	GGC	G	G	syn	Rv0809;purM	Probable phosphoribosylformylglycinamidine CYCLO-ligase PurM (AIRS) (phosphoribosyl-aminoimidazole synthetase) (air synthase)	Rv0809, (MTV043.01), len: 364 aa. Probable purM,5'-phosphoribosyl-5-aminoimidazole synthetase, equivalent to NP_302446.1|NC_002677 5'-phosphoribosyl-5-aminoimidazole synthase from Mycobacterium leprae (364 aa). Also highly similar to many e.g. P12043|PUR5_BACSU phosphoribosylformylglycinamidine CYCLO-ligase from Bacillus subtilis (346 aa), FASTA scores: opt: 1023, E(): 0, (46.5% identity in 331 a…
gi|448814763|ref|NC_000962.3|	906857	CGTGGCTGAT.AGCCAGCGCC	A	G	0	1	1	1	1	1			0	0	1	906857	435	145	A	G	ATA	ATG	I	M	NON	Rv0812;	Probable amino acid aminotransferase	Rv0812, (MTV043.04), len: 289 aa. Probable amino acid aminotransferase, similar to other amino acid aminotransferases, generelly class-IV of pyridoxal-phosphate-dependent aminotransferases, and especially ILVE proteins and PABC proteins e.g. B76065.1|AL157953 putative aminotransferase from Streptomyces coelicolor (273 aa); NP_069766.1|NC_000917 branched-chain amino acid aminotransferase (ilvE) fr…
gi|448814763|ref|NC_000962.3|	906913	CGTCATGCCG.CCCGGCAGGG	C	A	0	0	0	0	1	0			0	0	0	906913	491	164	C	A	GCC	GAC	A	D	NON	Rv0812;	Probable amino acid aminotransferase	Rv0812, (MTV043.04), len: 289 aa. Probable amino acid aminotransferase, similar to other amino acid aminotransferases, generelly class-IV of pyridoxal-phosphate-dependent aminotransferases, and especially ILVE proteins and PABC proteins e.g. B76065.1|AL157953 putative aminotransferase from Streptomyces coelicolor (273 aa); NP_069766.1|NC_000917 branched-chain amino acid aminotransferase (ilvE) fr…
gi|448814763|ref|NC_000962.3|	908186	GCCGGTCAGG.TGATCTTGAC	T	C	0	1	1	1	1	1			0	0	1	908186	298	100	T	C	ACC	GCC	T	A	NON	Rv0814c;sseC2	Conserved protein SseC2	Rv0814c, (MTV043.06c, O05794), len: 100 aa. SseC2,conserved protein, highly similar to AAA62972.1|U15182|MLU15182_17 hypothetical protein from Mycobacterium leprae (143 aa), FASTA scores: opt: 545, E(): 0, (84.0% identity in 100 aa overlap); and NP_302441.1|NC_002677|Z95150|MTCY164_29 conserved hypothetical protein from Mycobacterium leprae (100 aa),FASTA scores: opt: 647, E(): 0, (100.0% identit…
gi|448814763|ref|NC_000962.3|	909166	CCGGATCCTG.CAGGTCGGTG	C	T	0	1	1	1	1	1			0	0	1	909166	153	51	C	T	CTG	CTA	L	L	syn	Rv0815c;cysA2	Probable thiosulfate sulfurtransferase CysA2 (rhodanese-like protein) (thiosulfate cyanide transsulfurase) (thiosulfate thiotransferase)	Rv0815c, (MTV043.07c, MT0837, O05793), len: 277 aa. Probable cysA2 (alternate gene name: sseC4), thiosulfate sulfurtransferase (see Wooff et al., 2002), equivalent to Q50036|CYSA|CYSA3|ML2198|THTR_MYCLE putative sulfurtransferase thiosulfate from Mycobacterium leprae (277 aa). Also highly similar to other putative thiosulfate sulfurtransferases e.g. P16385|THTR_SACER putative thiosulfate sulfurtr…
gi|448814763|ref|NC_000962.3|	911139	ACCTGTCGTC.CGGGCGAGGC	C	T	0	0	0	0	1	0			0	0	0	911139	168	56	C	T	TCC	TCT	S	S	syn	Rv0818;	Transcriptional regulatory protein	Rv0818, (MTV043.10), len: 255 aa. Probable transcriptional regulatory protein, highly similar to Q05943|GLNR_STRCO|L03213|STMGLNR_1|SCD84.26c transcriptional regulatory protein from Streptomyces coelicolor (267 aa), FASTA scores: opt: 945, E(): 0, (61.5 identity in 239 aa overlap); and similar to others from other organisms. Also similar to Rv2884|MTCY274.15|Z74024 from Mycobacterium tuberculosis…
gi|448814763|ref|NC_000962.3|	916365	GTTGGCTGCG.TGTCCTACGC	T	C	0	0	0	0	1	0			0	0	0	916365			T	C
gi|448814763|ref|NC_000962.3|	918328	GGCCTGGGCT.GAAGCCCCGG	G	A	0	0	0	0	0	0			0	0	1	918328	423	141	G	A	TTC	TTT	F	F	syn	Rv0824c;desA1	Probable acyl-[acyl-carrier protein] desaturase DesA1 (acyl-[ACP] desaturase) (stearoyl-ACP desaturase) (protein Des)	Rv0824c, (MTV043.16c), len: 338 aa. Probable desA1 (alternate gene name: des), acyl-[acyl-carrier protein] desaturase (stearoyl-ACP desaturase) (see Jackson et al.,1997), equivalent to U15182|MLU15182_32 acyl-[ACP] desaturase from Mycobacterium leprae (338 aa), FASTA scores: opt: 1880, E(): 0, (79.9% identity in 338 aa overlap); and highly similar in part to fragment CAB96061.1|AJ250019 Steroyl-A…
gi|448814763|ref|NC_000962.3|	919351	CGCGCGAACG.AAATGTTCAC	A	C	0	1	1	1	1	1			0	0	1	919351	203	68	A	C	TTC	TGC	F	C	NON	Rv0825c;	hypothetical protein	Rv0825c, (MTV043.17c), len: 213 aa. Conserved protein, highly similar, but in part (between aa ~43-96) to fadD27|Rv0275c|MTV035.03 putative fatty-acid-CoA ligase from Mycobacterium tuberculosis (241 aa), FASTA scores: E(): 7.3e-09, (32.6% identity in 190 aa overlap). Also shows similarity with other proteins from Mycobacterium tuberculosis e.g. Rv0078|AL0214|MTV030_22 (201 aa), FASTA scores: opt:…
gi|448814763|ref|NC_000962.3|	921813	GCGCGGAAGG.CAACCGGCCA	C	G	0	1	1	1	1	1			0	0	1	921813	239	80	C	G	GCA	GGA	A	G	NON	Rv0829;	Possible transposase (fragment)	Rv0829, (MTV043.21), len: 96 aa. Possible transposase for IS1605' (fragment), similar to C-terminal end of many mycobacterial transposases and hypothetical proteins e.g. Z74024|MTCY274_16 from Mycobacterium tuberculosis (460 aa), FASTA scores: opt: 668, E(): 6.2e-32, (98.9% identity in 93 aa overlap); MTV002_57|O33333 transposase from Mycobacterium tuberculosis ; L07627|SERRY1_1 insertion element…
gi|448814763|ref|NC_000962.3|	923597	GTGTTTGAGC.TCCCGGTTCG	T	G	0	0	0	0	0	0			0	0	0	923597	113	38	T	G	GAG	GCG	E	A	NON	Rv0831c;	hypothetical protein	Rv0831c, (MTV043.23c), len: 271 aa. Conserved protein, similar to Rv0347|MTY13E10_7|Z95324 conserved hypothetical protein from Mycobacterium tuberculosis (328 aa), FASTA scores: opt: 426, E(): 2.6e-21, (33.6% identity in 262 aa overlap).
gi|448814763|ref|NC_000962.3|	925388	GGCCGGCGGG.TCCGGGGCGC	T	G	0	0	0	0	0	0			0	0	0	925388	28	10	T	G	TCC	GCC	S	A	NON	Rv0833;PE_PGRS13	PE-PGRS family protein PE_PGRS13	Rv0833, (MTV043.25), len: 749 aa. PE_PGRS13, Member of the Mycobacterium tuberculosis PE family, PGRS subfamily of gly-rich proteins (see Brennan and Delogu, 2002), but lacking N-terminal domain (present in preceding ORF),possibly due to frameshift. Similar in part to many others e.g. MTCY28_25|Z95890 (914 aa), FASTA scores: opt: 2726,E(): 0, (60.1% identity in 776 aa overlap); etc.
gi|448814763|ref|NC_000962.3|	925453	TCGGAGGTGC.CGGCGGGGCC	C	T	0	1	1	1	1	1			0	0	1	925453	93	31	C	T	GCC	GCT	A	A	syn	Rv0833;PE_PGRS13	PE-PGRS family protein PE_PGRS13	Rv0833, (MTV043.25), len: 749 aa. PE_PGRS13, Member of the Mycobacterium tuberculosis PE family, PGRS subfamily of gly-rich proteins (see Brennan and Delogu, 2002), but lacking N-terminal domain (present in preceding ORF),possibly due to frameshift. Similar in part to many others e.g. MTCY28_25|Z95890 (914 aa), FASTA scores: opt: 2726,E(): 0, (60.1% identity in 776 aa overlap); etc.
gi|448814763|ref|NC_000962.3|	927095	CGGCGGCGGT.AGCGTTGCTG	A	G	0	0	0	0	0	0			0	0	0	927095	1735	579	A	G	AGC	GGC	S	G	NON	Rv0833;PE_PGRS13	PE-PGRS family protein PE_PGRS13	Rv0833, (MTV043.25), len: 749 aa. PE_PGRS13, Member of the Mycobacterium tuberculosis PE family, PGRS subfamily of gly-rich proteins (see Brennan and Delogu, 2002), but lacking N-terminal domain (present in preceding ORF),possibly due to frameshift. Similar in part to many others e.g. MTCY28_25|Z95890 (914 aa), FASTA scores: opt: 2726,E(): 0, (60.1% identity in 776 aa overlap); etc.
gi|448814763|ref|NC_000962.3|	927110	TGCTGGCGAC.AGTGGGGCCG	A	G	0	1	1	1	1	1			1	1	1	927110	1750	584	A	G	AGT	GGT	S	G	NON	Rv0833;PE_PGRS13	PE-PGRS family protein PE_PGRS13	Rv0833, (MTV043.25), len: 749 aa. PE_PGRS13, Member of the Mycobacterium tuberculosis PE family, PGRS subfamily of gly-rich proteins (see Brennan and Delogu, 2002), but lacking N-terminal domain (present in preceding ORF),possibly due to frameshift. Similar in part to many others e.g. MTCY28_25|Z95890 (914 aa), FASTA scores: opt: 2726,E(): 0, (60.1% identity in 776 aa overlap); etc.
gi|448814763|ref|NC_000962.3|	927385	GCGCTGGCGG.AGCCGGCGGC	A	G	0	1	1	1	1	1			0	0	1	927385	2025	675	A	G	GGA	GGG	G	G	syn	Rv0833;PE_PGRS13	PE-PGRS family protein PE_PGRS13	Rv0833, (MTV043.25), len: 749 aa. PE_PGRS13, Member of the Mycobacterium tuberculosis PE family, PGRS subfamily of gly-rich proteins (see Brennan and Delogu, 2002), but lacking N-terminal domain (present in preceding ORF),possibly due to frameshift. Similar in part to many others e.g. MTCY28_25|Z95890 (914 aa), FASTA scores: opt: 2726,E(): 0, (60.1% identity in 776 aa overlap); etc.
gi|448814763|ref|NC_000962.3|	927475	GCGGGCCCGG.TGGAGCCGCC	T	G	0	0	0	0	0	0			0	0	0	927475	2115	705	T	G	GGT	GGG	G	G	syn	Rv0833;PE_PGRS13	PE-PGRS family protein PE_PGRS13	Rv0833, (MTV043.25), len: 749 aa. PE_PGRS13, Member of the Mycobacterium tuberculosis PE family, PGRS subfamily of gly-rich proteins (see Brennan and Delogu, 2002), but lacking N-terminal domain (present in preceding ORF),possibly due to frameshift. Similar in part to many others e.g. MTCY28_25|Z95890 (914 aa), FASTA scores: opt: 2726,E(): 0, (60.1% identity in 776 aa overlap); etc.
gi|448814763|ref|NC_000962.3|	927910	TCCGCCGTTG.ACGCCGTTGC	A	C	0	0	0	0	0	0			0	0	0	927910	2576	859	A	C	GTC	GGC	V	G	NON	Rv0834c;PE_PGRS14	PE-PGRS family protein PE_PGRS14	Rv0834c, (MTV043.26c), len: 882 aa. PE_PGRS14,Member of the Mycobacterium tuberculosis PE family, PGRS subfamily of gly-rich proteins (see Brennan & Delogu 2002),highly similar to many others e.g. MTCY493_4|Z95844 (1329 aa), FASTA scores: opt: 2577, E(): 0, (52.0% identity in 950 aa overlap); etc. Thought to be differentially expressed within host cells (see Triccas et al., 1999).
gi|448814763|ref|NC_000962.3|	928738	GGTGGCGTCC.CCGCCGGCCG	C	A	0	0	0	0	0	0			0	0	0	928738	1748	583	C	A	GGG	GTG	G	V	NON	Rv0834c;PE_PGRS14	PE-PGRS family protein PE_PGRS14	Rv0834c, (MTV043.26c), len: 882 aa. PE_PGRS14,Member of the Mycobacterium tuberculosis PE family, PGRS subfamily of gly-rich proteins (see Brennan & Delogu 2002),highly similar to many others e.g. MTCY493_4|Z95844 (1329 aa), FASTA scores: opt: 2577, E(): 0, (52.0% identity in 950 aa overlap); etc. Thought to be differentially expressed within host cells (see Triccas et al., 1999).
gi|448814763|ref|NC_000962.3|	928749	CGCCGGCCGC.GCCGGCCCCG	G	C	0	0	0	0	0	0			0	0	0	928749	1737	579	G	C	GGC	GGG	G	G	syn	Rv0834c;PE_PGRS14	PE-PGRS family protein PE_PGRS14	Rv0834c, (MTV043.26c), len: 882 aa. PE_PGRS14,Member of the Mycobacterium tuberculosis PE family, PGRS subfamily of gly-rich proteins (see Brennan & Delogu 2002),highly similar to many others e.g. MTCY493_4|Z95844 (1329 aa), FASTA scores: opt: 2577, E(): 0, (52.0% identity in 950 aa overlap); etc. Thought to be differentially expressed within host cells (see Triccas et al., 1999).
gi|448814763|ref|NC_000962.3|	928997	TTGCCGCCGG.TGTCGGTGGC	T	C	0	0	0	0	0	0			0	0	0	928997	1489	497	T	C	ACC	GCC	T	A	NON	Rv0834c;PE_PGRS14	PE-PGRS family protein PE_PGRS14	Rv0834c, (MTV043.26c), len: 882 aa. PE_PGRS14,Member of the Mycobacterium tuberculosis PE family, PGRS subfamily of gly-rich proteins (see Brennan & Delogu 2002),highly similar to many others e.g. MTCY493_4|Z95844 (1329 aa), FASTA scores: opt: 2577, E(): 0, (52.0% identity in 950 aa overlap); etc. Thought to be differentially expressed within host cells (see Triccas et al., 1999).
gi|448814763|ref|NC_000962.3|	929065	GAGGGCATCG.CCGCCGGTCC	C	A	0	0	0	0	0	0			0	0	0	929065	1421	474	C	A	GGC	GTC	G	V	NON	Rv0834c;PE_PGRS14	PE-PGRS family protein PE_PGRS14	Rv0834c, (MTV043.26c), len: 882 aa. PE_PGRS14,Member of the Mycobacterium tuberculosis PE family, PGRS subfamily of gly-rich proteins (see Brennan & Delogu 2002),highly similar to many others e.g. MTCY493_4|Z95844 (1329 aa), FASTA scores: opt: 2577, E(): 0, (52.0% identity in 950 aa overlap); etc. Thought to be differentially expressed within host cells (see Triccas et al., 1999).
gi|448814763|ref|NC_000962.3|	929068	GGCATCGCCG.CCGGTCCCGC	C	A	0	0	0	0	0	0			0	0	0	929068	1418	473	C	A	GGC	GTC	G	V	NON	Rv0834c;PE_PGRS14	PE-PGRS family protein PE_PGRS14	Rv0834c, (MTV043.26c), len: 882 aa. PE_PGRS14,Member of the Mycobacterium tuberculosis PE family, PGRS subfamily of gly-rich proteins (see Brennan & Delogu 2002),highly similar to many others e.g. MTCY493_4|Z95844 (1329 aa), FASTA scores: opt: 2577, E(): 0, (52.0% identity in 950 aa overlap); etc. Thought to be differentially expressed within host cells (see Triccas et al., 1999).
gi|448814763|ref|NC_000962.3|	929071	ATCGCCGCCG.GTCCCGCCAT	G	C	0	0	0	0	0	0			0	0	0	929071	1415	472	G	C	ACC	AGC	T	S	NON	Rv0834c;PE_PGRS14	PE-PGRS family protein PE_PGRS14	Rv0834c, (MTV043.26c), len: 882 aa. PE_PGRS14,Member of the Mycobacterium tuberculosis PE family, PGRS subfamily of gly-rich proteins (see Brennan & Delogu 2002),highly similar to many others e.g. MTCY493_4|Z95844 (1329 aa), FASTA scores: opt: 2577, E(): 0, (52.0% identity in 950 aa overlap); etc. Thought to be differentially expressed within host cells (see Triccas et al., 1999).
gi|448814763|ref|NC_000962.3|	929075	CCGCCGGTCC.CGCCATGGCC	C	G	0	0	0	0	0	0			0	0	0	929075	1411	471	C	G	GGG	CGG	G	R	NON	Rv0834c;PE_PGRS14	PE-PGRS family protein PE_PGRS14	Rv0834c, (MTV043.26c), len: 882 aa. PE_PGRS14,Member of the Mycobacterium tuberculosis PE family, PGRS subfamily of gly-rich proteins (see Brennan & Delogu 2002),highly similar to many others e.g. MTCY493_4|Z95844 (1329 aa), FASTA scores: opt: 2577, E(): 0, (52.0% identity in 950 aa overlap); etc. Thought to be differentially expressed within host cells (see Triccas et al., 1999).
gi|448814763|ref|NC_000962.3|	929094	CGCCGCTACC.AGCCGAAGCG	A	G	0	0	0	0	0	0			0	0	0	929094	1392	464	A	G	GCT	GCC	A	A	syn	Rv0834c;PE_PGRS14	PE-PGRS family protein PE_PGRS14	Rv0834c, (MTV043.26c), len: 882 aa. PE_PGRS14,Member of the Mycobacterium tuberculosis PE family, PGRS subfamily of gly-rich proteins (see Brennan & Delogu 2002),highly similar to many others e.g. MTCY493_4|Z95844 (1329 aa), FASTA scores: opt: 2577, E(): 0, (52.0% identity in 950 aa overlap); etc. Thought to be differentially expressed within host cells (see Triccas et al., 1999).
gi|448814763|ref|NC_000962.3|	929114	GCGCCGCCGG.GACCGCCGGC	G	C	0	0	0	0	0	0			0	0	0	929114	1372	458	G	C	CCC	GCC	P	A	NON	Rv0834c;PE_PGRS14	PE-PGRS family protein PE_PGRS14	Rv0834c, (MTV043.26c), len: 882 aa. PE_PGRS14,Member of the Mycobacterium tuberculosis PE family, PGRS subfamily of gly-rich proteins (see Brennan & Delogu 2002),highly similar to many others e.g. MTCY493_4|Z95844 (1329 aa), FASTA scores: opt: 2577, E(): 0, (52.0% identity in 950 aa overlap); etc. Thought to be differentially expressed within host cells (see Triccas et al., 1999).
gi|448814763|ref|NC_000962.3|	931123	TCGCCAACTA.TGAGGAGCTC	T	C	0	1	1	1	1	1			0	0	1	931123	171	57	T	C	TAT	TAC	Y	Y	syn	Rv0835;lpqQ	Possible lipoprotein LpqQ	Rv0835, (MTV043.27), len: 214 aa. Possible lpqQ,lipoprotein. Contains PS00013 Prokaryotic membrane lipoprotein lipid attachment site.
gi|448814763|ref|NC_000962.3|	931322	GACGGTTAGC.CAGGCGATAG	C	T	0	0	0	1	0	0			0	0	0	931322	370	124	C	T	CAG	TAG	Q	*	NON	Rv0835;lpqQ	Possible lipoprotein LpqQ	Rv0835, (MTV043.27), len: 214 aa. Possible lpqQ,lipoprotein. Contains PS00013 Prokaryotic membrane lipoprotein lipid attachment site.
gi|448814763|ref|NC_000962.3|	932280	GGTGGTGGGC.TAGCCCGGTC	T	C	0	1	1	1	1	1			0	0	1	932280	653	218	T	C	TAG	TGG	*	W	NON	Rv0836c;	Hypothetical protein	Rv0836c, (MTV043.29c), len: 217 aa (start uncertain). Hypothetical unknown protein. This region is a possible MT-complex-specific genomic island (See Becq et al., 2007).
gi|448814763|ref|NC_000962.3|	934230	CTCCTCGTTG.CCTGTCTGAA	C	G	0	1	1	1	1	1			0	0	1	934230			C	G
gi|448814763|ref|NC_000962.3|	934611	GCCAGCCGTG.GTGGGTCGGG	G	T	0	1	1	1	1	1			0	0	1	934611			G	T
gi|448814763|ref|NC_000962.3|	935573	CATGGGACCG.CACGGTGAAC	C	T	0	1	0	0	0	0			0	0	0	935573			C	T
gi|448814763|ref|NC_000962.3|	936484	GAAGGAATTC.ACGCATCACC	A	G	0	0	1	0	0	0			0	0	0	936484	834	278	A	G	CGT	CGC	R	R	syn	Rv0840c;pip	Probable proline iminopeptidase Pip (prolyl aminopeptidase) (pap)	Rv0840c, (MTV043.33c), len: 286 aa. Possible pip,proline iminopeptidase, similar to many e.g. P46541|PIP_BACCO proline iminopeptidase from bacillus coagulans (288 aa), FASTA scores: opt: 657, E(): 0, (37.6% identity in 282 aa overlap); NP_386922.1|NC_003047 putative proline iminopeptidase protein from Sinorhizobium meliloti (296 aa); etc. Belongs to peptidase family S33.
gi|448814763|ref|NC_000962.3|	937164	TCCCAGAAGA.TGACCTCCCG	T	C	0	0	0	0	0	0			0	0	0	937164	154	52	T	C	ATC	GTC	I	V	NON	Rv0840c;pip	Probable proline iminopeptidase Pip (prolyl aminopeptidase) (pap)	Rv0840c, (MTV043.33c), len: 286 aa. Possible pip,proline iminopeptidase, similar to many e.g. P46541|PIP_BACCO proline iminopeptidase from bacillus coagulans (288 aa), FASTA scores: opt: 657, E(): 0, (37.6% identity in 282 aa overlap); NP_386922.1|NC_003047 putative proline iminopeptidase protein from Sinorhizobium meliloti (296 aa); etc. Belongs to peptidase family S33.
gi|448814763|ref|NC_000962.3|	940602	ATGCTTTGAC.CGCACGCAAT	C	G	0	1	1	1	1	1			0	0	1	940602	505	169	C	G	GGT	CGT	G	R	NON	Rv0844c;narL	Possible nitrate/nitrite response transcriptional regulatory protein NarL	Rv0844c, (MTV043.37c), len: 216 aa. Possible narL,nitrate/nitrite response regulator protein, similar to many e.g. CAB44989.1|AJ131854 NarL protein from Pseudomonas stutzeri (218 aa); CAA75536.1|Y15252 nitrate/nitrite regulatory protein from Pseudomonas aeruginosa (216 aa); PCC6803|D64005|SYCSLRG_24 NarL protein from Synechocystis sp. (209 aa), FASTA scores: opt: 438, E(): 1.5e-23, (34.6% identit…
gi|448814763|ref|NC_000962.3|	941475	CCGGCGATTC.TTCGCTTTGC	T	G	0	0	1	0	0	0			0	0	0	941475	286	96	T	G	TTC	GTC	F	V	NON	Rv0845;	Possible two component sensor kinase	Rv0845, (MTV043.38), len: 425 aa. Possible two-component sensor kinase, with its C-terminus similar to C-terminal part of others e.g. NP_294951.1|NC_001263 two-component sensor histidine kinase from Deinococcus radiodurans (469 aa); CAC32293.1|AL583943 putative two component system histidine kinase from Streptomyces coelicolor (404 aa); NP_464546.1|NC_003210 protein similar to two-component senso…
gi|448814763|ref|NC_000962.3|	941722	CTGCGCGCGA.TTGGATGGCC	T	G	0	0	1	0	1	1			0	0	0	941722	533	178	T	G	ATT	AGT	I	S	NON	Rv0845;	Possible two component sensor kinase	Rv0845, (MTV043.38), len: 425 aa. Possible two-component sensor kinase, with its C-terminus similar to C-terminal part of others e.g. NP_294951.1|NC_001263 two-component sensor histidine kinase from Deinococcus radiodurans (469 aa); CAC32293.1|AL583943 putative two component system histidine kinase from Streptomyces coelicolor (404 aa); NP_464546.1|NC_003210 protein similar to two-component senso…
gi|448814763|ref|NC_000962.3|	941845	GCGTTGCGGG.CGGAACTGCT	C	A	0	1	1	1	1	1			0	0	1	941845	656	219	C	A	GCG	GAG	A	E	NON	Rv0845;	Possible two component sensor kinase	Rv0845, (MTV043.38), len: 425 aa. Possible two-component sensor kinase, with its C-terminus similar to C-terminal part of others e.g. NP_294951.1|NC_001263 two-component sensor histidine kinase from Deinococcus radiodurans (469 aa); CAC32293.1|AL583943 putative two component system histidine kinase from Streptomyces coelicolor (404 aa); NP_464546.1|NC_003210 protein similar to two-component senso…
gi|448814763|ref|NC_000962.3|	945214	CGAATCAACC.GGTGGCACTC	G	A	0	1	1	1	1	1			0	0	1	945214	277	93	G	A	GGT	AGT	G	S	NON	Rv0848;cysK2	Possible cysteine synthase a CysK2 (O-acetylserine sulfhydrylase) (O-acetylserine (thiol)-lyase) (CSASE)	Rv0848, (MTV043.41), len: 372 aa. Possible cysK2,cysteine synthase A, but could be also a cysteine synthase B cysM2-product, similar to many e.g. NP_109408.1|NC_002682 cysteine synthase from Mesorhizobium loti (357 aa); Q44004|CYSM_ALCEU cysteine synthase from Alcaligenes eutrophus strain CH34 (Ralstonia eutropha) (339 aa), FASTA scores: opt: 511, E(): 1.7e-25, (35.0% identity in 314 aa overlap);…
gi|448814763|ref|NC_000962.3|	948535	TTCTGGCGAC.GCCACAGCGG	G	T	0	1	0	0	0	0			0	0	0	948535			G	T
gi|448814763|ref|NC_000962.3|	949535	CCCGCCGTGC.TGCGGCGACG	T	C	0	1	1	1	1	1			0	0	1	949535	1584	528	T	C	GCA	GCG	A	A	syn	Rv0853c;pdc	Probable pyruvate or indole-3-pyruvate decarboxylase Pdc	Rv0853c, (MTV043.46c), len: 560 aa. Probable pdc,pyruvate or indole-pyruvate decarboxylase, equivalent to NP_302424.1|NC_002677 pyruvate (or indolepyruvate) decarboxylase from Mycobacterium leprae (569 aa). Also highly similar to others e.g. AAB06571.1|L80006 indolepyruvate decarboxylase from Pantoea agglomerans (550 aa); Q12629|DCPY_KLULA pyruvate decarboxylase from Kluyveromyces marxianus var. …
gi|448814763|ref|NC_000962.3|	951702	GGGCCGCACG.CCGGGATGGT	C	T	0	1	1	1	1	1			0	0	1	951702	71	24	C	T	GCC	GTC	A	V	NON	Rv0855;far	Probable fatty-acid-CoA racemase Far	Rv0855, (MTV043.48), len: 359 aa. Probable far,fatty acid-CoA racemase, highly similar to CAB08122.1|Z94723 unknown protein from Mycobacterium leprae (253 aa) (C-terminus shorter). Also similar to many eukaryotic and bacteria racemases e.g. T35425 probable fatty acid CoA racemase from Streptomyces coelicolor (387 aa); P70473|AMAC_RAT alpha-methylacyl-CoA racemase (2-methylacyl-CoA racemase) (2-ar…
gi|448814763|ref|NC_000962.3|	954101	AGCGCGAGGG.CGACCGCAGG	C	T	0	1	1	1	1	1			0	0	1	954101	820	274	C	T	GCC	ACC	A	T	NON	Rv0858c;dapC	Probable N-succinyldiaminopimelate aminotransferase DapC (DAP-at)	Rv0858c, (MTV043.51c), len: 397 aa. Probable dapC,N-succinyldiaminopimelate aminotransferase, highly similar to others from Eukaryota and bacteria, especially aspartate aminotransferases (transaminases), e.g. NP_177890.1|NC_003070 putative aminotransferase from Arabidopsis thaliana (440 aa); NP_419555.1|NC_002696 aminotransferase class I from Caulobacter crescentus (385 aa); NP_415133.1|NC_000913…
gi|448814763|ref|NC_000962.3|	954468	CGCGTCGCAG.CGCGTCGGCG	C	G	0	1	1	1	1	1			0	0	1	954468	453	151	C	G	GCG	GCC	A	A	syn	Rv0858c;dapC	Probable N-succinyldiaminopimelate aminotransferase DapC (DAP-at)	Rv0858c, (MTV043.51c), len: 397 aa. Probable dapC,N-succinyldiaminopimelate aminotransferase, highly similar to others from Eukaryota and bacteria, especially aspartate aminotransferases (transaminases), e.g. NP_177890.1|NC_003070 putative aminotransferase from Arabidopsis thaliana (440 aa); NP_419555.1|NC_002696 aminotransferase class I from Caulobacter crescentus (385 aa); NP_415133.1|NC_000913…
gi|448814763|ref|NC_000962.3|	955524	CGTCCCGCAG.AGCATCGGCG	A	G	0	1	1	1	1	1			0	0	1	955524	448	150	A	G	AGC	GGC	S	G	NON	Rv0859;fadA	Possible acyl-CoA thiolase FadA	Rv0859, (MTV043.52), len: 403 aa. Possible fadA,acyl-CoA thiolase, equivalent to NP_302423.1|NC_002677 putative beta-ketoadipyl CoA thiolase from Mycobacterium leprae (403 aa). Also highly similar to acyl/acetyl-CoA thiolases and beta-ketoadipyl CoA thiolases, e.g. T35428 probable acetyl CoA acetyltransferase (thiolase) from Streptomyces coelicolor (404 aa); NP_250427.1|NC_002516 probable acyl-Co…
gi|448814763|ref|NC_000962.3|	957117	CACAGGTCGA.TTTCGACACC	T	C	0	1	1	1	1	1			0	0	1	957117	825	275	T	C	GAT	GAC	D	D	syn	Rv0860;fadB	Probable fatty oxidation protein FadB	Rv0860, (MTV043.53), len: 720 aa. Probable fadB,fatty oxidation protein, equivalent to NP_302422.1|NC_002677 putative fatty oxidation complex alpha subunit from Mycobacterium leprae (714 aa). Also highly similar to others and various proteins involved in fatty acid metabolism, e.g. T35429 probable fatty oxidation protein from Streptomyces coelicolor (733 aa); NP_250428.1|NC_002516 probable 3-hydr…
gi|448814763|ref|NC_000962.3|	958242	CCCAGAAGTG.CCTCGACGAG	C	T	0	0	0	0	1	0			0	0	0	958242	1950	650	C	T	TGC	TGT	C	C	syn	Rv0860;fadB	Probable fatty oxidation protein FadB	Rv0860, (MTV043.53), len: 720 aa. Probable fadB,fatty oxidation protein, equivalent to NP_302422.1|NC_002677 putative fatty oxidation complex alpha subunit from Mycobacterium leprae (714 aa). Also highly similar to others and various proteins involved in fatty acid metabolism, e.g. T35429 probable fatty oxidation protein from Streptomyces coelicolor (733 aa); NP_250428.1|NC_002516 probable 3-hydr…
gi|448814763|ref|NC_000962.3|	958469	CGAGCAGACG.TAAAAGCCCC	T	C	0	0	0	0	0	0			0	0	0	958469			T	C
gi|448814763|ref|NC_000962.3|	958922	GATCCAAGTA.CGCTCCGATG	C	A	0	0	0	0	0	0			1	1	0	958922	1230	410	C	A	GCG	GCT	A	A	syn	Rv0861c;ercc3	DNA helicase Ercc3	Rv0861c, (MTV043.54c), len: 542 aa. Ercc3, DNA helicase (see citation below), equivalent to NP_302420.1|NC_002677 probable DNA helicase from Mycobacterium leprae (549 aa). Also highly similar to others (shorter than several eukaryotic enzymes) e.g. NP_218820.1|NC_000919|AE001217|AE0 01217_6 putative DNA repair helicase from Treponema pallidum (606 aa), FASTA scores: opt: 1275, E(): 0, (47.5% iden…
gi|448814763|ref|NC_000962.3|	960367	CGACACCACC.AACGTGATGC	A	G	0	1	1	1	1	1			0	0	1	960367	2246	749	A	G	TTG	TCG	L	S	NON	Rv0862c;	hypothetical protein	Rv0862c, (MTV043.55c), len: 756 aa. Conserved protein, equivalent to NP_302419.1|NC_002677 possible DNA-binding protein from Mycobacterium leprae (753 aa); and highly similar (except in C-terminus) to MLCB57.01|Z99494|T45333 hypothetical protein from Mycobacterium leprae (>577 aa, truncated), FASTA scores: opt: 3047, E(): 0, (78.9% identity in 578 aa overlap). Also similar in part to SCD12A.03c|A…
gi|448814763|ref|NC_000962.3|	962492	GCCAGCGCGG.CGATGCTGCC	C	T	0	0	0	0	0	0			0	0	0	962492	121	41	C	T	GCC	ACC	A	T	NON	Rv0862c;	hypothetical protein	Rv0862c, (MTV043.55c), len: 756 aa. Conserved protein, equivalent to NP_302419.1|NC_002677 possible DNA-binding protein from Mycobacterium leprae (753 aa); and highly similar (except in C-terminus) to MLCB57.01|Z99494|T45333 hypothetical protein from Mycobacterium leprae (>577 aa, truncated), FASTA scores: opt: 3047, E(): 0, (78.9% identity in 578 aa overlap). Also similar in part to SCD12A.03c|A…
gi|448814763|ref|NC_000962.3|	962715	CACGCAAGAC.CAGGTACGTG	C	T	0	0	0	0	0	0			0	0	0	962715	117	39	C	T	ACC	ACT	T	T	syn	Rv0863;	hypothetical protein	Rv0863, (MTV043.56), len: 93 aa. Conserved hypothetical protein, highly similar to NP_302418.1|NC_002677 conserved hypothetical protein from Mycobacterium leprae (74 aa). Also weakly similar in part to U82598|ECU82598_135 hypothetical protein from Escherichia coli, FASTA scores: (32.4% identity in 71 aa overlap); and M74011|YEPYSCOP_8 hypothetical protein from Yersinia enterocolitica (165 aa), FA…
gi|448814763|ref|NC_000962.3|	964686	GCGGGTGCCA.GATCGGCGGG	G	A	0	0	0	0	0	0			0	0	0	964686	850	284	G	A	CTG	TTG	L	L	syn	Rv0867c;rpfA	Possible resuscitation-promoting factor RpfA	Rv0867c, (MTV043.60c), len: 407 aa. Possible rpfA,resuscitation-promoting factor (see citation below). N-terminus highly similar to N-terminal part (1-125 aa) of Z99494|MLCB57_3|NP_302417.1|NC_002677 conserved hypothetical protein from Mycobacterium leprae (174 aa),FASTA scores: opt: 785, E(): 1.8e-18, (63.0% identity in 200 aa overlap); and highly similar to C-terminus of NP_301299.1|NC_002677 c…
gi|448814763|ref|NC_000962.3|	964948	CGGGTGGCGC.GACGTCGGCG	G	C	0	0	0	0	0	0			0	0	0	964948	588	196	G	C	GTC	GTG	V	V	syn	Rv0867c;rpfA	Possible resuscitation-promoting factor RpfA	Rv0867c, (MTV043.60c), len: 407 aa. Possible rpfA,resuscitation-promoting factor (see citation below). N-terminus highly similar to N-terminal part (1-125 aa) of Z99494|MLCB57_3|NP_302417.1|NC_002677 conserved hypothetical protein from Mycobacterium leprae (174 aa),FASTA scores: opt: 785, E(): 1.8e-18, (63.0% identity in 200 aa overlap); and highly similar to C-terminus of NP_301299.1|NC_002677 c…
gi|448814763|ref|NC_000962.3|	964950	GGTGGCGCGA.CGTCGGCGGG	C	G	0	0	0	0	0	0			0	0	0	964950	586	196	C	G	GTC	CTC	V	L	NON	Rv0867c;rpfA	Possible resuscitation-promoting factor RpfA	Rv0867c, (MTV043.60c), len: 407 aa. Possible rpfA,resuscitation-promoting factor (see citation below). N-terminus highly similar to N-terminal part (1-125 aa) of Z99494|MLCB57_3|NP_302417.1|NC_002677 conserved hypothetical protein from Mycobacterium leprae (174 aa),FASTA scores: opt: 785, E(): 1.8e-18, (63.0% identity in 200 aa overlap); and highly similar to C-terminus of NP_301299.1|NC_002677 c…
gi|448814763|ref|NC_000962.3|	965103	GGTGCTGGTT.CGCCGTTGAC	C	T	0	0	0	0	0	0			0	0	0	965103	433	145	C	T	GAA	AAA	E	K	NON	Rv0867c;rpfA	Possible resuscitation-promoting factor RpfA	Rv0867c, (MTV043.60c), len: 407 aa. Possible rpfA,resuscitation-promoting factor (see citation below). N-terminus highly similar to N-terminal part (1-125 aa) of Z99494|MLCB57_3|NP_302417.1|NC_002677 conserved hypothetical protein from Mycobacterium leprae (174 aa),FASTA scores: opt: 785, E(): 1.8e-18, (63.0% identity in 200 aa overlap); and highly similar to C-terminus of NP_301299.1|NC_002677 c…
gi|448814763|ref|NC_000962.3|	965537	TCCACTCATA.CGTTAGGTAA	C	A	0	0	0	1	0	0			0	0	0	965537			C	A
gi|448814763|ref|NC_000962.3|	968179	GCATGGTCGA.GGACATGATC	G	T	0	0	0	0	0	0			0	0	0	968179	282	94	G	T	GAG	GAT	E	D	NON	Rv0871;cspB	Probable cold shock-like protein B CspB	Rv0871, (MTV043.64), len: 135 aa. Probable cspB,cold shock-like protein B, equivalent to Z99494|MLCB57_7|MLCB57.11 probable cold shock protein from Mycobacterium leprae (136 aa), FASTA scores: opt: 787, E(): 0, (86.0% identity in 136 aa overlap). Also highly similar (but often longer than) to others e.g. CAB93399.1|AL357524 cold shock protein B from Streptomyces coelicolor (127 aa); Q45099|CSPD_B…
gi|448814763|ref|NC_000962.3|	969762	TGCCGATCAA.CCCGGCGCTG	C	G	0	1	1	1	1	1			0	0	1	969762	483	161	C	G	GGG	GGC	G	G	syn	Rv0872c;PE_PGRS15	PE-PGRS family protein PE_PGRS15	Rv0872c, (MTV043.65c), len: 606 aa. PE_PGRS15,Member of the Mycobacterium tuberculosis PE family, PGRS subfamily of gly-rich proteins (see Brennan & Delogu 2002),similar to many e.g. MTCY24A1.04c|Z95207 (615 aa), FASTA scores: opt: 2636, E(): 0, (64.6% identity in 619 aa overlap); etc.
gi|448814763|ref|NC_000962.3|	972980	ATCTGTAGGC.CGTGGCTGAC	C	T	0	1	1	1	1	1			0	0	1	972980	727	243	C	T	GGC	AGC	G	S	NON	Rv0874c;	hypothetical protein	Rv0874c, (MTCY31.02c), len: 386 aa. Conserved hypothetical protein, highly similar in part to SPU62616_1 hypothetical protein from Synechococcus sp. (280 aa), FASTA scores: E(): 6.3e-26, (35.2% identity in 264 aa overlap); SYCSLLLH_102 from Synechocystis sp. (447 aa), FASTA scores: E(): 1.1e-18, (29.5% identity in 400 aa overlap). Also highly similar to Rv0628c|MTCY20H10_9 from Mycobacterium tube…
gi|448814763|ref|NC_000962.3|	977751	CCATCGCCGC.CACATCCTGT	C	T	0	0	0	0	0	0			0	0	0	977751	453	151	C	T	GTG	GTA	V	V	syn	Rv0878c;PPE13	PPE family protein PPE13	Rv0878c, (MTCY31.06c), len: 443 aa. PPE13, Member of the Mycobacterium tuberculosis PPE family, highly similar to many e.g. P4261|YHS6_MYCTU (517 aa), FASTA scores: opt: 1044, E(): 0, (47.4% identity in 397 aa overlap); MTV014_3,MTCI65_2, MTCY98_24, MTCY3C7_23, MTCY48_17, MTV004_5,MTV004_3, etc. Predicted to be an outer membrane protein (See Song et al., 2008).
gi|448814763|ref|NC_000962.3|	979704	GGCAGCCGCG.GGCCGGGTGC	G	C	0	1	1	1	1	1			0	0	1	979704	343	115	G	C	GGC	CGC	G	R	NON	Rv0881;	Possible rRNA methyltransferase (rRNA methylase)	Rv0881, (MTCY31.09), len: 288 aa. Possible rRNA methyltransferase, highly similar to others and hypothetical proteins e.g. CAB76071.1|AL157953 putative rRNA methylase from Streptomyces coelicolor (272 aa); NP_421117.1|NC_002696 spoU rRNA methylase family protein from Caulobacter crescentus (268 aa); D90913_93|P74261 rRNA methylase from Synechocystis sp. (274 aa), FASTA scores: E(): 1.1e-13, (26.3…
gi|448814763|ref|NC_000962.3|	986463	CGACCGAACC.GGACGAGACG	G	C	0	1	1	1	1	1			0	0	1	986463			G	C
gi|448814763|ref|NC_000962.3|	988604	CTACGGCAAC.GAGGCGCCGA	G	C	0	0	0	0	0	0			0	0	0	988604	1372	458	G	C	GAG	CAG	E	Q	NON	Rv0888;	Probable exported protein	Rv0888, (MTCY31.16), len: 490 aa. Probable exported protein. Equivalent to AAK45157.1 from Mycobacterium tuberculosis strain CDC1551 (507 aa) but shorter 17 aa. Contains possible N-terminal signal sequence. Predicted to be an outer membrane protein (See Song et al., 2008).
gi|448814763|ref|NC_000962.3|	989021	GCCTGCTCCA.CCGCGACCGC	C	T	0	0	0	0	1	0			0	0	0	989021	841	281	C	T	GTG	ATG	V	M	NON	Rv0889c;citA	Probable citrate synthase II CitA	Rv0889c, (MTCY31.17c), len: 373 aa. Probable citA (alternate gene name: gltA), citrate synthase 2, highly similar to others e.g. CAB95899.1|AL359988 putative citrate synthase from Streptomyces coelicolor (387 aa); P39119|CISY_BACSU citrate synthase II from Bacillus subtilis (366 aa), FASTA scores: opt: 586, E(): 5.8e-30,(33.8% identity in 367 aa overlap); etc. Also similar to Rv0896|MTCY31.24 fro…
gi|448814763|ref|NC_000962.3|	990001	ACTCGGGAGG.GCAAGCCAAG	G	C	0	1	1	1	1	1			1	1	1	990001	2596	866	G	C	CCC	GCC	P	A	NON	Rv0890c;	Probable transcriptional regulatory protein (probably LuxR-family)	Rv0890c, (MTCY31.18c), len: 882 aa. Probable transcriptional regulatory protein, LuxR family, highly similar (but shorter 238 aa in N-terminus) to NP_302202.1|NC_002677 possible transcriptional regulator from Mycobacterium leprae (1106 aa). Also highly similar (generally in part) to others e.g. T50568 probable multi-domain regulatory protein from Streptomyces coelicolor (1334 aa); P10957|NARL_ECO…
gi|448814763|ref|NC_000962.3|	991896	CAAGATTTGC.TCGGTCTCGG	T	C	0	1	1	1	1	1			0	0	1	991896	701	234	T	C	GAG	GGG	E	G	NON	Rv0890c;	Probable transcriptional regulatory protein (probably LuxR-family)	Rv0890c, (MTCY31.18c), len: 882 aa. Probable transcriptional regulatory protein, LuxR family, highly similar (but shorter 238 aa in N-terminus) to NP_302202.1|NC_002677 possible transcriptional regulator from Mycobacterium leprae (1106 aa). Also highly similar (generally in part) to others e.g. T50568 probable multi-domain regulatory protein from Streptomyces coelicolor (1334 aa); P10957|NARL_ECO…
gi|448814763|ref|NC_000962.3|	993346	AGATATACGA.ACCCTGGCGA	A	C	0	1	1	1	1	1			0	0	1	993346	110	37	A	C	GTT	GGT	V	G	NON	Rv0891c;	Possible transcriptional regulatory protein	Rv0891c, (MTCY31.19c), len: 285 aa. Possible transcriptional regulator, highly similar in N-terminus to NP_302202.1|NC_002677 possible transcriptional regulator from Mycobacterium leprae (1106 aa). Also highly similar to several Mycobacterium tuberculosis putative transcriptional regulators e.g. Q1102|MTCY02B10_22 probable transcriptional regulatory protein (1159 aa), FASTA scores: opt: 702, E():…
gi|448814763|ref|NC_000962.3|	996205	GGATCGGCCT.TCTGCGTCTC	T	C	0	1	1	1	1	1			0	0	1	996205	91	31	T	C	AAG	GAG	K	E	NON	Rv0893c;	Possible S-adenosylmethionine-dependent methyltransferase	Rv0893c, (MTCY31.21c), len: 325 aa. Possible S-adenosylmethionine-dependent methyltransferase (see Grana et al., 2007), belongs in family with P96823|Rv0146|MTCI5.20 from Mycobacterium tuberculosis (310 aa), FASTA scores: opt: 784, E(): 0, (43.2% identity in 308 aa overlap); Rv0726c, Rv0731c, Rv3399, etc. Also shows some similarity with others e.g. SC9B5.10|T35930 hypothetical protein from Strept…
gi|448814763|ref|NC_000962.3|	996346	GTATCCCAGC.GCAGTCGGCC	G	A	0	1	1	1	1	1			0	0	1	996346			G	A
gi|448814763|ref|NC_000962.3|	997567	GATACCGGTT.GCTGTATTCG	G	A	0	1	0	0	0	0			0	0	1	997567	1044	348	G	A	TTG	TTA	L	L	syn	Rv0894;	Possible transcriptional regulatory protein (possibly LuxR-family)	Rv0894, (MTCY31.22), len: 393 aa. Possible regulatory protein, LuxR family, highly similar in part to NP_302202.1|NC_002677 possible transcriptional regulator from Mycobacterium leprae (1106 aa). Also similar to others e.g. CAB95788.1|AL359949 putative multi-domain regulatory protein from Streptomyces coelicolor (780 aa); NP_107293.1|NC_002678 transcriptional regulator from Mesorhizobium loti (90…
gi|448814763|ref|NC_000962.3|	1004181	CAACGGAGTC.TGCTGCGGAG	T	C	0	0	0	0	0	0			0	0	0	1004181	225	75	T	C	TCT	TCC	S	S	syn	Rv0901;	Possible conserved exported or membrane protein	Rv0901, (MTCY31.29), len: 175 aa. Possible conserved exported or membrane protein, with hydrophobic N-terminus at aa 7-25. Shows some similarity in C-terminus to O33070|Z99494|MLCB57.59 hypothetical protein from Mycobacterium leprae (113 aa), FASTA scores: opt: 204, E(): 3.2e-12, (44.9% identity in 78 aa overlap).
gi|448814763|ref|NC_000962.3|	1005518	CGCGGACGTA.GGTGTCGGCG	G	T	0	0	0	0	0	0			0	0	0	1005518	324	108	G	T	ACC	ACA	T	T	syn	Rv0902c;prrB	Two component sensor histidine kinase PrrB	Rv0902c, (MTCY31.30c), len: 446 aa. PrrB,two-component sensor histidine kinase (see citations below), transmembrane protein, equivalent to MLCB57_26|NP_302403.1|NC_002677 sensor histidine kinase from Mycobacterium leprae (446 aa); and similar at C-termini to NP_301251.1|NC_002677 putative two-component system sensor kinase from Mycobacterium leprae (519 aa). C-terminus also similar to the C-termi…
gi|448814763|ref|NC_000962.3|	1008199	GCTATATAGG.CTGACCCAAT	C	T	0	0	0	0	0	0			0	0	0	1008199			C	T
gi|448814763|ref|NC_000962.3|	1011511	GCCAACGACT.ACTGGGGGCC	A	C	0	1	1	1	1	1			0	0	1	1011511	1376	459	A	C	TAC	TCC	Y	S	NON	Rv0907;	hypothetical protein	Rv0907, (MTCY21C12.01), len: 532 aa. Conserved protein, possibly involved in cell wall biosynthesis: similar to many beta-lactamases, penicillin-binding proteins and hypothetical proteins e.g. NP_298910.1|NC_002488 beta-lactamase from Xylella fastidiosa (455 aa); Q06317|PBP4_NOCLA penicillin-binding protein 4 (PBP-4) (381 aa), FASTA scores: opt: 299, E(): 8.8e-05, (28.7% identity in 401 aa overla…
gi|448814763|ref|NC_000962.3|	1020884	GTACATCACG.GCAGCGTCTT	G	T	0	0	0	0	0	0			0	0	0	1020884	446	149	G	T	GCC	GAC	A	D	NON	Rv0915c;PPE14	PPE family protein PPE14	Rv0915c, (MTCY21C12.09c), len: 423 aa. PPE14 (alternate gene name: MTB41). Member of the Mycobacterium tuberculosis PPE family (see citation below), highly similar to many e.g. Rv1807 from Mycobacterium tuberculosis (403 aa), FASTA scores: opt: 966, E(): 4.4e-30, (45.7% identity in 392 aa overlap); etc. Contains PS00626 Regulator of chromosome condensation (RCC1) signature 2.
gi|448814763|ref|NC_000962.3|	1020942	ATCGCCGCAC.TGTTTTGCCC	T	G	0	0	0	0	0	0			0	0	0	1020942	388	130	T	G	AGT	CGT	S	R	NON	Rv0915c;PPE14	PPE family protein PPE14	Rv0915c, (MTCY21C12.09c), len: 423 aa. PPE14 (alternate gene name: MTB41). Member of the Mycobacterium tuberculosis PPE family (see citation below), highly similar to many e.g. Rv1807 from Mycobacterium tuberculosis (403 aa), FASTA scores: opt: 966, E(): 4.4e-30, (45.7% identity in 392 aa overlap); etc. Contains PS00626 Regulator of chromosome condensation (RCC1) signature 2.
gi|448814763|ref|NC_000962.3|	1022003	AGCATGGTGC.ACAGGTCTGT	A	C	0	1	1	1	1	1			0	0	1	1022003			A	C
gi|448814763|ref|NC_000962.3|	1024346	GAGCCTGGGT.AGTAGCGGCT	A	G	0	1	1	1	1	1			0	0	1	1024346	136	46	A	G	AGT	GGT	S	G	NON	Rv0918;	hypothetical protein	Rv0918, (MTCY21C12.12), len: 158 aa. Conserved protein, similar in part to Q50116 hypothetical protein from Mycobacterium leprae (44 aa), FASTA scores: opt: 132,E(): 0.0055, (65.6% identity in 32 aa overlap). Also some similarity in C-terminus with other hypothetical proteins e.g. NP_289961.1|NC_002655 hypothetical protein from Escherichia coli strain O157:H7 (94 aa); etc.
gi|448814763|ref|NC_000962.3|	1025106	ACGTCCACTT.TGACTTCGAG	T	C	0	1	1	1	1	1			1	1	1	1025106	423	141	T	C	TTT	TTC	F	F	syn	Rv0919;	GCN5-related N-acetyltransferase	Rv0919, (MTCY21C12.13), len: 166 aa. Probable acetyltransferase. Contains GNAT (Gcn5-related N-acetyltransferase) domain. See Vetting et al. 2005. Some similarity to Q50115 hypothetical protein from Mycobacterium leprae (90 aa), FASTA scores: opt: 243, E(): 5.3e-11, (56.5% identity in 85 aa overlap). Alternative nucleotide at position 1025106 (T->C; F141F) has been observed.
gi|448814763|ref|NC_000962.3|	1025430	AACCTAGCCG.TTCGCCGCGC	T	C	0	0	0	0	0	1			0	0	0	1025430			T	C
gi|448814763|ref|NC_000962.3|	1027859	TTCGGTGCTG.TTCGAGCTTT	T	C	0	1	0	0	0	0			0	0	0	1027859	175	59	T	C	TTC	CTC	F	L	NON	Rv0922;	Possible transposase	Rv0922, (MTCY21C12.16), len: 550 aa. Possible transposase for IS1535, similar to many e.g. YX16_MYCTU|Q10809|MTCY274.16c from Mycobacterium tuberculosis (460 aa), FASTA scores: opt 939, E(): 0,(40.6% identity in 465 aa overlap); etc.
gi|448814763|ref|NC_000962.3|	1028217	CTGGCCCAGG.GCCTGGCTAA	G	A	0	1	1	1	1	1			0	0	1	1028217	533	178	G	A	GGC	GAC	G	D	NON	Rv0922;	Possible transposase	Rv0922, (MTCY21C12.16), len: 550 aa. Possible transposase for IS1535, similar to many e.g. YX16_MYCTU|Q10809|MTCY274.16c from Mycobacterium tuberculosis (460 aa), FASTA scores: opt 939, E(): 0,(40.6% identity in 465 aa overlap); etc.
gi|448814763|ref|NC_000962.3|	1034758	TCCCCTGAGA.CCCGCGGTCG	C	T	0	1	1	1	1	1			0	0	1	1034758			C	T
gi|448814763|ref|NC_000962.3|	1037012	AGTCCCTCAA.TGAGCATCGA	T	C	0	1	1	1	1	1			0	0	1	1037012	14	5	T	C	ATG	ACG	M	T	NON	Rv0930;pstA1	Probable phosphate-transport integral membrane ABC transporter PstA1	Rv0930, (MTCY21C12.24), len: 308 aa. Probable pstA1,phosphate-transport integral membrane ABC transporter (see citation below), highly similar to others e.g. NP_302393.1|NC_002677 membrane-bound component of phosphate transport from Mycobacterium leprae (304 aa); CAB88473.1|AL353816 phosphate ABC transport system permease protein from Streptomyces coelicolor (354 aa) (N-terminus longer); NP_31268…
gi|448814763|ref|NC_000962.3|	1037911	CCGACGGCGG.CGACTCCCGT	C	T	0	1	1	1	1	1			1	1	1	1037911	913	305	C	T	CGA	TGA	R	*	NON	Rv0930;pstA1	Probable phosphate-transport integral membrane ABC transporter PstA1	Rv0930, (MTCY21C12.24), len: 308 aa. Probable pstA1,phosphate-transport integral membrane ABC transporter (see citation below), highly similar to others e.g. NP_302393.1|NC_002677 membrane-bound component of phosphate transport from Mycobacterium leprae (304 aa); CAB88473.1|AL353816 phosphate ABC transport system permease protein from Streptomyces coelicolor (354 aa) (N-terminus longer); NP_31268…
gi|448814763|ref|NC_000962.3|	1040251	CCACTGGATC.CGGACCCGCC	C	A	0	1	1	1	1	1			0	0	1	1040251	798	266	C	A	CCG	CCT	P	P	syn	Rv0932c;pstS2	Periplasmic phosphate-binding lipoprotein PstS2 (PBP-2) (PstS2)	Rv0932c, (MTCY08D9.07), len: 370 aa. PstS2,phosphate-binding lipoprotein component of inorganic phosphate transport system (see citations below), highly similar to AAF74819.1|AF137360_1|AF137360 periplasmic phosphate permease from Mycobacterium avium (369 aa); Rv0928|MTCY21C12.22|pstS3 phosphate-binding periplasmic lipoprotein from Mycobacterium tuberculosis (370 aa), FASTA scores: opt: 1601, E()…
gi|448814763|ref|NC_000962.3|	1047165	CCGGCTGGAA.TGCGACGGCG	T	C	0	1	1	1	1	1			0	0	1	1047165	1030	344	T	C	TGC	CGC	C	R	NON	Rv0938;ligD	ATP dependent DNA ligase LigD (ATP dependent polydeoxyribonucleotide synthase) (thermostable DNA ligase) (ATP dependent polynucleotide ligase) (sealase) (DNA repair enzyme) (DNA joinase)	Rv0938, (MTCY08D9.01c, MTCY10D7.36c), len: 759 aa. ligD, ATP-dependent DNA ligase, with its C-terminus similar to N-terminal parts of many ATP-dependent DNA ligases e.g. NP_250828.1|NC_002516 probable ATP-dependent DNA ligase from Pseudomonas aeruginosa (840 aa); NP_105436.1|NC_002678 ATP-dependent DNA ligase from Mesorhizobium loti (829 aa); CAB92891.1|AL356932 probable ATP-dependent DNA ligase …
gi|448814763|ref|NC_000962.3|	1054784	GTACGCCCAA.CGCCCCATCA	C	G	0	1	1	1	1	1			0	0	1	1054784	538	180	C	G	CGC	GGC	R	G	NON	Rv0945;	Probable short-chain type dehydrogenase/reductase	Rv0945, (MTCY10D7.29c), len: 253 aa. Probable short-chain dehydrogenase/reductase, similar to various dehydrogenases/reductases e.g. NP_346338.1|NC_003028 oxidoreductase (short chain dehydrogenase/reductase family) from Streptococcus pneumoniae (253 aa); AAB70845.1|AF019986|PksB from Dictyostelium discoideum (260 aa); AAF86624.1|U87786 clavaldehyde dehydrogenase from Streptomyces clavuligerus (24…
gi|448814763|ref|NC_000962.3|	1054925	GCCCGGACGC.GCCGCGGTCC	G	A	0	0	0	1	0	0			0	0	0	1054925	679	227	G	A	GCC	ACC	A	T	NON	Rv0945;	Probable short-chain type dehydrogenase/reductase	Rv0945, (MTCY10D7.29c), len: 253 aa. Probable short-chain dehydrogenase/reductase, similar to various dehydrogenases/reductases e.g. NP_346338.1|NC_003028 oxidoreductase (short chain dehydrogenase/reductase family) from Streptococcus pneumoniae (253 aa); AAB70845.1|AF019986|PksB from Dictyostelium discoideum (260 aa); AAF86624.1|U87786 clavaldehyde dehydrogenase from Streptomyces clavuligerus (24…
gi|448814763|ref|NC_000962.3|	1059566	CTACGGCGCA.TCCTTAACAC	T	C	0	0	0	0	0	1			0	0	0	1059566	1307	436	T	C	ATC	ACC	I	T	NON	Rv0949;uvrD1	Probable ATP-dependent DNA helicase II UvrD1	Rv0949, (MTCY10D7.25c), len: 771 aa. Probable uvrD1,ATP dependent DNA helicase II (see citation below),equivalent to P_301239.1|NC_002677 putative ATP-dependent DNA helicase from Mycobacterium leprae (778 aa). Also highly similar to others e.g. CAB92660.1|AL356832 from Streptomyces coelicolor (831 aa) (N-terminus longer); P56255|PCRA_BACST from Bacillus stearothermophilus (724 aa); Q10213|YAY5_SC…
gi|448814763|ref|NC_000962.3|	1061109	AGGCAACCCC.CCTGGCGAAC	C	A	0	0	0	0	0	0			0	0	0	1061109	546	182	C	A	AGG	AGT	R	S	NON	Rv0950c;	hypothetical protein	Rv0950c, (MTCY10D7.24), len: 332 aa. Conserved hypothetical protein, highly similar to AL035500|MLCL373.02c|T45433 hypothetical protein from Mycobacterium leprae (343 aa), FASTA scores: opt: 1500,E(): 0, (71.0% identity in 331 aa overlap). C-terminus highly similar to part of various proteins e.g. C-terminal part of NP_441943.1|NC_000911|NlpD lipoprotein from Synechocystis sp (715 aa); N-terminal…
gi|448814763|ref|NC_000962.3|	1062549	GTTGGTGCGG.ACGCCTGACC	A	G	0	0	0	0	0	0			0	0	0	1062549	586	196	A	G	ACG	GCG	T	A	NON	Rv0951;sucC	Probable succinyl-CoA synthetase (beta chain) SucC (SCS-beta)	Rv0951, (MTCY10D7.23c), len: 387 aa. Probable sucC,succinyl-CoA synthetase, beta chain, equivalent to AL035500|MLCL373_3|NP_301241.1|NC_002677 succinyl-CoA synthase [beta] chain from Mycobacterium leprae (393 aa),FASTA score: (86.7% identity in 391 aa overlap). Also highly similar to others e.g. AB92671.1|AL356832 succinyl-CoA synthetase beta chain from Streptomyces coelicolor (394 aa); P25126|SU…
gi|448814763|ref|NC_000962.3|	1062872	ACGTGGTGCT.GGGCGACCAG	G	A	0	0	0	0	0	0			0	0	0	1062872	909	303	G	A	CTG	CTA	L	L	syn	Rv0951;sucC	Probable succinyl-CoA synthetase (beta chain) SucC (SCS-beta)	Rv0951, (MTCY10D7.23c), len: 387 aa. Probable sucC,succinyl-CoA synthetase, beta chain, equivalent to AL035500|MLCL373_3|NP_301241.1|NC_002677 succinyl-CoA synthase [beta] chain from Mycobacterium leprae (393 aa),FASTA score: (86.7% identity in 391 aa overlap). Also highly similar to others e.g. AB92671.1|AL356832 succinyl-CoA synthetase beta chain from Streptomyces coelicolor (394 aa); P25126|SU…
gi|448814763|ref|NC_000962.3|	1063391	CGATCATCTT.CGTGCCGCCG	C	A	0	0	0	0	0	0			0	0	0	1063391	252	84	C	A	TTC	TTA	F	L	NON	Rv0952;sucD	Probable succinyl-CoA synthetase (alpha chain) SucD (SCS-alpha)	Rv0952, (MTCY10D7.22c), len: 303 aa. Probable sucD,succinyl-CoA synthetase, alpha chain, equivalent to AL035500|MLCL373_4|NP_301242.1|NC_002677 succinyl-CoA synthase [alpha] chain from Mycobacterium leprae (300 aa),FASTA score: (86.3% identity in 300 aa overlap). Also highly similar to others e.g. CAB92672.1|AL356832 from Streptomyces coelicolor (294 aa); P53591|SUCD_COXBU from Escherichia coli (…
gi|448814763|ref|NC_000962.3|	1067644	TGCTGAGATC.TCTACTCGAT	T	G	0	0	0	0	0	0			0	0	0	1067644	84	28	T	G	TCT	TCG	S	S	syn	Rv0956;purN	Probable 5'-phosphoribosylglycinamide formyltransferase PurN (GART) (gar transformylase) (5'-phosphoribosylglycinamide transformylase)	Rv0956, (MTCY10D7.18c), len: 215 aa. Probable purN,5'-phosphoribosylglycinamide formyltransferase, equivalent to AAF05726.1|AF191543_1|AF191543|PurN phosphoribosylglycinamide formyltransferase from Mycobacterium avium subsp. paratuberculosis (209 aa); and AL035500|MLCL373_7 from Mycobacterium leprae (215 aa),FASTA score: (79.4% identity in 214 aa overlap). Also highly similar to others e.g. BAA89…
gi|448814763|ref|NC_000962.3|	1068151	TGGCCACCCA.TGGCGTGACG	T	C	0	1	1	1	1	1			0	0	1	1068151	591	197	T	C	CAT	CAC	H	H	syn	Rv0956;purN	Probable 5'-phosphoribosylglycinamide formyltransferase PurN (GART) (gar transformylase) (5'-phosphoribosylglycinamide transformylase)	Rv0956, (MTCY10D7.18c), len: 215 aa. Probable purN,5'-phosphoribosylglycinamide formyltransferase, equivalent to AAF05726.1|AF191543_1|AF191543|PurN phosphoribosylglycinamide formyltransferase from Mycobacterium avium subsp. paratuberculosis (209 aa); and AL035500|MLCL373_7 from Mycobacterium leprae (215 aa),FASTA score: (79.4% identity in 214 aa overlap). Also highly similar to others e.g. BAA89…
gi|448814763|ref|NC_000962.3|	1068432	CACTGCACCC.ACGAGTGCAT	A	G	0	1	1	1	1	1			0	0	1	1068432	228	76	A	G	CCA	CCG	P	P	syn	Rv0957;purH	Probable bifunctional purine biosynthesis protein PurH: phosphoribosylaminoimidazolecarboxamide formyltransferase (AICAR transformylase) (5'-phosphoribosyl-5-aminoimidazole-4-carboxamide formyltransferase) + inosinemonophosphate cyclohydrolase (imp cyclohydrolase) (inosinicase) (imp synthetase) (ATIC)	Rv0957, (MTCY10D7.17c), len: 523 aa. Probable purH,bifunctional purine biosynthesis protein including 5'-phosphoribosyl-5-aminoimidazole-4-carboxamide formyltransferase and inosine-monophosphate (imp) cyclohydrolase, equivalent to AL035500|MLCL373_8 putative phosphoribosylaminoimidazolecarboxamide formyltransferase from Mycobacterium leprae (527 aa), FASTA score: (88.1% identity in 520 aa overlap…
gi|448814763|ref|NC_000962.3|	1070702	TGCACAGGTG.TCCGACTACC	T	C	0	1	1	1	1	1			0	0	1	1070702	820	274	T	C	TCC	CCC	S	P	NON	Rv0958;	Possible magnesium chelatase	Rv0958, (MTCY10D7.16c), len: 459 aa. Possible magnesium chelatase, similar to others (especially in N-terminal parts) e.g. NP_296313.1|NC_001263|AE002088_10 putative magnesium protoporphyrin chelatase from Deinococcus radiodurans (487 aa), FASTA scores: opt: 1148,E(): 0, (42.4% identity in 450 aa overlap); Q44498|CHLI_ANAVA magnesium-chelatase subunit CHLI from Anabaena variabilis (338 aa); T3146…
gi|448814763|ref|NC_000962.3|	1071966	GAACCCGCGC.AACGTCGAGG	A	G	0	1	1	1	1	1			0	0	1	1071966	712	238	A	G	AAC	GAC	N	D	NON	Rv0959;	hypothetical protein	Rv0959, (MTCY10D7.15c), len: 672 aa. Conserved hypothetical protein, similar to AE002069|AE002069_12 hypothetical protein from Deinococcus radiodurans (403 aa),FASTA scores: opt: 395, E(): 1.3e-15, (26.8% identity in 426 aa overlap). Contains a single copy at the N-terminus of a short repeat found three times in the M. tuberculosis ORF O33341|MTV003.05c|AL008883.
gi|448814763|ref|NC_000962.3|	1074558	GGCGGCCGGG.GGATGGCAAC	G	A	0	1	1	1	1	1			0	0	1	1074558	557	186	G	A	CCC	CTC	P	L	NON	Rv0962c;lprP	Possible lipoprotein LprP	Rv0962c, (MTCY10D7.12), len: 224 aa. Possible lprP,lipoprotein. Contains possible N-terminal signal sequence and appropriately positioned PS00013 Prokaryotic membrane lipoprotein lipid attachment site.
gi|448814763|ref|NC_000962.3|	1075279	CTCCGTTACG.TGCGTACTCA	T	C	0	1	1	1	1	1			0	0	1	1075279			T	C
gi|448814763|ref|NC_000962.3|	1075691	AGCCGACCAG.TCGTGCATCA	T	C	0	0	0	0	0	0			0	0	1	1075691	407	136	T	C	GAC	GGC	D	G	NON	Rv0963c;	hypothetical protein	Rv0963c, (MTCCY10D7.11), len: 266 aa. Conserved hypothetical protein, similar in part to other conserved hypothetical proteins from Mycobacterium tuberculosis e.g. Rv2797c|MTCY16B7.46 (562 aa), FASTA scores: E(): 1.2e-23,(39.0% identity in 254 aa overlap); Rv2542 (403 aa); Rv2079 (656 aa). Also similar in part to AL133423|SC4A7_3 hypothetical secreted protein from Streptomyces coelicolor (406 aa)…
gi|448814763|ref|NC_000962.3|	1076309	GCGCGACAAG.GCCCCGGCGG	G	T	0	1	1	1	1	1			0	0	1	1076309	370	124	G	T	CCT	ACT	P	T	NON	Rv0964c;	Hypothetical protein	Rv0964c, (MTCY10D7.10), len: 160 aa. Hypothetical unknown protein. Equivalent to AAK45241.1 from Mycobacterium tuberculosis strain CDC1551 (138 aa) but longer 22 aa.
gi|448814763|ref|NC_000962.3|	1076689	GGTGTCACGC.AGCGCCGCCG	A	C	0	1	1	1	1	1			0	0	1	1076689			A	C
gi|448814763|ref|NC_000962.3|	1076880	CGAACCCGAC.CGCGGCCAGA	C	T	0	1	1	1	1	1			0	0	1	1076880	318	106	C	T	GCG	GCA	A	A	syn	Rv0965c;	hypothetical protein	Rv0965c, (MTCY10D7.09), len: 139 aa. Conserved hypothetical protein, showing weak similarity with Rv2798c|MTCY16B7.45 conserved hypothetical protein from Mycobacterium tuberculosis (108 aa), FASTA scores: E(): 5.6e-12, (38.9% identity in 90 aa overlap). Equivalent to AAK45242.1 from Mycobacterium tuberculosis strain CDC1551 (146 aa) but shorter 7 aa.
gi|448814763|ref|NC_000962.3|	1077312	CACCGTCGGC.ACGCCACGGG	A	G	0	1	1	1	1	1			0	0	1	1077312	524	175	A	G	GTG	GCG	V	A	NON	Rv0966c;	hypothetical protein	Rv0966c, (MTCY10D7.08), len: 200 aa. Conserved protein, equivalent to AL035500|MLCL373_12 conserved hypothetical protein from Mycobacterium leprae (200 aa),FASTA scores: opt: 1080, E(): 0, (79.5% identity in 200 aa overlap). Also highly similar to SCE6.30c|CAB88834.1|AL353832 hypothetical protein from Streptomyces coelicolor (277 aa). Some similarity to Rv2862c|MTV007.08 conserved hypothetical pr…
gi|448814763|ref|NC_000962.3|	1079927	CGGGATGGAC.CCTGATCGCC	C	A	0	1	1	1	1	1			0	0	1	1079927	1185	395	C	A	ACC	ACA	T	T	syn	Rv0969;ctpV	Probable metal cation transporter P-type ATPase CtpV	Rv0969, (MTCY10D7.05c), len: 770 aa. Probable ctpV,metal cation transporter P-type ATPase (transmembrane protein) (see citation below), part of cso operon, highly similar (except in N-terminus) to others e.g. NP_391230.1|NC_000964 similar to heavy metal-transporting ATPase from Bacillus subtilis (803 aa); P37279|ATCS_SYNP7|PACS cation-transporting ATPase from Synechococcus sp. strain PCC 7942 (An…
gi|448814763|ref|NC_000962.3|	1080192	GCGCCAGCCT.GATCAGGTGC	G	A	0	1	1	1	1	1			0	0	1	1080192	1450	484	G	A	GAT	AAT	D	N	NON	Rv0969;ctpV	Probable metal cation transporter P-type ATPase CtpV	Rv0969, (MTCY10D7.05c), len: 770 aa. Probable ctpV,metal cation transporter P-type ATPase (transmembrane protein) (see citation below), part of cso operon, highly similar (except in N-terminus) to others e.g. NP_391230.1|NC_000964 similar to heavy metal-transporting ATPase from Bacillus subtilis (803 aa); P37279|ATCS_SYNP7|PACS cation-transporting ATPase from Synechococcus sp. strain PCC 7942 (An…
gi|448814763|ref|NC_000962.3|	1081681	TGTTTCCGGT.TTGAGGCAGT	T	C	0	1	1	1	1	1			0	0	1	1081681	630	210	T	C	GTT	GTC	V	V	syn	Rv0970;	Probable conserved integral membrane protein	Rv0970, (MTCY10D7.04c), len: 210 aa. Probable conserved integral membrane protein, part of cso operon,equivalent to NP_302348.1|NC_002677 probable integral membrane protein from Mycobacterium leprae (210 aa).
gi|448814763|ref|NC_000962.3|	1084628	CCGTCGACGA.TCCCGGAATC	T	G	0	0	0	0	0	0			0	0	0	1084628	1123	375	T	G	ATC	CTC	I	L	NON	Rv0973c;accA2	Probable acetyl-/propionyl-coenzyme A carboxylase alpha chain (alpha subunit) AccA2: biotin carboxylase + biotin carboxyl carrier protein (BCCP)	Rv0973c, (MTV044.01c, MTCY10D7.01), len: 667 aa. Probable accA2 (alternate gene name: bccA),acetyl-/propionyl-coenzyme A carboxylase (alpha subunit) [includes: biotin carboxylase ; biotin carboxyl carrier protein (BCCP)], highly similar to others e.g. CAB95892.1|AL359988 putative acetyl/propionyl CoA carboxylase alpha subunit from Streptomyces coelicolor (614 aa); NP_250702.1|NC_002516 probable a…
gi|448814763|ref|NC_000962.3|	1084794	CGGGGGGAGG.TTCGGTGTCG	T	G	0	0	0	1	0	0			0	0	0	1084794	957	319	T	G	GAA	GAC	E	D	NON	Rv0973c;accA2	Probable acetyl-/propionyl-coenzyme A carboxylase alpha chain (alpha subunit) AccA2: biotin carboxylase + biotin carboxyl carrier protein (BCCP)	Rv0973c, (MTV044.01c, MTCY10D7.01), len: 667 aa. Probable accA2 (alternate gene name: bccA),acetyl-/propionyl-coenzyme A carboxylase (alpha subunit) [includes: biotin carboxylase ; biotin carboxyl carrier protein (BCCP)], highly similar to others e.g. CAB95892.1|AL359988 putative acetyl/propionyl CoA carboxylase alpha subunit from Streptomyces coelicolor (614 aa); NP_250702.1|NC_002516 probable a…
gi|448814763|ref|NC_000962.3|	1087193	GTGGTGTCAG.GTTGCCGCGG	G	C	0	1	1	1	1	1			0	0	1	1087193	153	51	G	C	AAC	AAG	N	K	NON	Rv0974c;accD2	Probable acetyl-/propionyl-CoA carboxylase (beta subunit) AccD2	Rv0974c, (MTV044.02c), len: 529 aa. Probable accD2,acetyl-/propionyl-CoA carboxylase (beta subunit), highly similar to many e.g. CAB95891.1|AL35998 putative acetyl/propionyl CoA carboxylase beta subunit from Streptomyces coelicolor (532 aa); NP_250704.1|NC_002516 probable acyl-CoA carboxyltransferase beta chain from Pseudomonas aeruginosa (535 aa); BAB16296.1|AB039884 acetyl-CoA carboxylase carbo…
gi|448814763|ref|NC_000962.3|	1090207	CGATTCCTCC.CTTGGGATCG	C	A	0	0	0	0	0	0			0	0	0	1090207			C	A
gi|448814763|ref|NC_000962.3|	1091481	GCGGGCGGCA.TCGGCGGCAC	T	A	0	1	0	0	0	0			0	0	0	1091481	1109	370	T	A	ATC	AAC	I	N	NON	Rv0977;PE_PGRS16	PE-PGRS family protein PE_PGRS16	Rv0977, (MTV044.05), len: 923 aa. PE_PGRS16, Member of the Mycobacterium tuberculosis PE family, PGRS subfamily of gly-rich proteins (see citation below), highly similar to other PGRS-type sequences e.g. AL0091|MTV004_1 from Mycobacterium tuberculosis (1125 aa), FASTA score: (45.4% identity in 959 aa overlap); Z80225|MTCY441_4 from Mycobacterium tuberculosis (778 aa), FASTA score: (51.5% identity…
gi|448814763|ref|NC_000962.3|	1091497	GCACTGGCGG.TAACGGCAGC	T	G	0	0	0	0	0	0			0	0	0	1091497	1125	375	T	G	GGT	GGG	G	G	syn	Rv0977;PE_PGRS16	PE-PGRS family protein PE_PGRS16	Rv0977, (MTV044.05), len: 923 aa. PE_PGRS16, Member of the Mycobacterium tuberculosis PE family, PGRS subfamily of gly-rich proteins (see citation below), highly similar to other PGRS-type sequences e.g. AL0091|MTV004_1 from Mycobacterium tuberculosis (1125 aa), FASTA score: (45.4% identity in 959 aa overlap); Z80225|MTCY441_4 from Mycobacterium tuberculosis (778 aa), FASTA score: (51.5% identity…
gi|448814763|ref|NC_000962.3|	1091515	GCATCGGCGG.GGCCGCCGGC	G	C	0	0	0	0	0	0			0	0	0	1091515	1143	381	G	C	GGG	GGC	G	G	syn	Rv0977;PE_PGRS16	PE-PGRS family protein PE_PGRS16	Rv0977, (MTV044.05), len: 923 aa. PE_PGRS16, Member of the Mycobacterium tuberculosis PE family, PGRS subfamily of gly-rich proteins (see citation below), highly similar to other PGRS-type sequences e.g. AL0091|MTV004_1 from Mycobacterium tuberculosis (1125 aa), FASTA score: (45.4% identity in 959 aa overlap); Z80225|MTCY441_4 from Mycobacterium tuberculosis (778 aa), FASTA score: (51.5% identity…
gi|448814763|ref|NC_000962.3|	1091929	GCGGTGTTGG.GGGAGCCGGC	G	C	0	0	0	0	0	0			0	0	0	1091929	1557	519	G	C	GGG	GGC	G	G	syn	Rv0977;PE_PGRS16	PE-PGRS family protein PE_PGRS16	Rv0977, (MTV044.05), len: 923 aa. PE_PGRS16, Member of the Mycobacterium tuberculosis PE family, PGRS subfamily of gly-rich proteins (see citation below), highly similar to other PGRS-type sequences e.g. AL0091|MTV004_1 from Mycobacterium tuberculosis (1125 aa), FASTA score: (45.4% identity in 959 aa overlap); Z80225|MTCY441_4 from Mycobacterium tuberculosis (778 aa), FASTA score: (51.5% identity…
gi|448814763|ref|NC_000962.3|	1091953	CCGGCGGCAC.GGGTGGGGTC	G	C	0	0	0	0	0	0			0	0	0	1091953	1581	527	G	C	ACG	ACC	T	T	syn	Rv0977;PE_PGRS16	PE-PGRS family protein PE_PGRS16	Rv0977, (MTV044.05), len: 923 aa. PE_PGRS16, Member of the Mycobacterium tuberculosis PE family, PGRS subfamily of gly-rich proteins (see citation below), highly similar to other PGRS-type sequences e.g. AL0091|MTV004_1 from Mycobacterium tuberculosis (1125 aa), FASTA score: (45.4% identity in 959 aa overlap); Z80225|MTCY441_4 from Mycobacterium tuberculosis (778 aa), FASTA score: (51.5% identity…
gi|448814763|ref|NC_000962.3|	1091979	GACGGGGGTC.GCGGGGGGGA	G	C	0	0	0	0	0	0			0	0	0	1091979	1607	536	G	C	CGC	CCC	R	P	NON	Rv0977;PE_PGRS16	PE-PGRS family protein PE_PGRS16	Rv0977, (MTV044.05), len: 923 aa. PE_PGRS16, Member of the Mycobacterium tuberculosis PE family, PGRS subfamily of gly-rich proteins (see citation below), highly similar to other PGRS-type sequences e.g. AL0091|MTV004_1 from Mycobacterium tuberculosis (1125 aa), FASTA score: (45.4% identity in 959 aa overlap); Z80225|MTCY441_4 from Mycobacterium tuberculosis (778 aa), FASTA score: (51.5% identity…
gi|448814763|ref|NC_000962.3|	1092057	GGTCGCGGCG.CCTACGGCGG	C	A	0	0	0	0	0	0			0	0	0	1092057	1685	562	C	A	GCC	GAC	A	D	NON	Rv0977;PE_PGRS16	PE-PGRS family protein PE_PGRS16	Rv0977, (MTV044.05), len: 923 aa. PE_PGRS16, Member of the Mycobacterium tuberculosis PE family, PGRS subfamily of gly-rich proteins (see citation below), highly similar to other PGRS-type sequences e.g. AL0091|MTV004_1 from Mycobacterium tuberculosis (1125 aa), FASTA score: (45.4% identity in 959 aa overlap); Z80225|MTCY441_4 from Mycobacterium tuberculosis (778 aa), FASTA score: (51.5% identity…
gi|448814763|ref|NC_000962.3|	1092068	CTACGGCGGT.GAAGGTGGCA	G	C	0	0	0	0	0	0			0	0	0	1092068	1696	566	G	C	GAA	CAA	E	Q	NON	Rv0977;PE_PGRS16	PE-PGRS family protein PE_PGRS16	Rv0977, (MTV044.05), len: 923 aa. PE_PGRS16, Member of the Mycobacterium tuberculosis PE family, PGRS subfamily of gly-rich proteins (see citation below), highly similar to other PGRS-type sequences e.g. AL0091|MTV004_1 from Mycobacterium tuberculosis (1125 aa), FASTA score: (45.4% identity in 959 aa overlap); Z80225|MTCY441_4 from Mycobacterium tuberculosis (778 aa), FASTA score: (51.5% identity…
gi|448814763|ref|NC_000962.3|	1092203	CAACGGCGGC.TTCGGCGGAA	T	A	0	0	0	0	0	0			0	0	0	1092203	1831	611	T	A	TTC	ATC	F	I	NON	Rv0977;PE_PGRS16	PE-PGRS family protein PE_PGRS16	Rv0977, (MTV044.05), len: 923 aa. PE_PGRS16, Member of the Mycobacterium tuberculosis PE family, PGRS subfamily of gly-rich proteins (see citation below), highly similar to other PGRS-type sequences e.g. AL0091|MTV004_1 from Mycobacterium tuberculosis (1125 aa), FASTA score: (45.4% identity in 959 aa overlap); Z80225|MTCY441_4 from Mycobacterium tuberculosis (778 aa), FASTA score: (51.5% identity…
gi|448814763|ref|NC_000962.3|	1092204	AACGGCGGCT.TCGGCGGAAT	T	A	0	0	0	0	0	0			0	0	0	1092204	1832	611	T	A	TTC	TAC	F	Y	NON	Rv0977;PE_PGRS16	PE-PGRS family protein PE_PGRS16	Rv0977, (MTV044.05), len: 923 aa. PE_PGRS16, Member of the Mycobacterium tuberculosis PE family, PGRS subfamily of gly-rich proteins (see citation below), highly similar to other PGRS-type sequences e.g. AL0091|MTV004_1 from Mycobacterium tuberculosis (1125 aa), FASTA score: (45.4% identity in 959 aa overlap); Z80225|MTCY441_4 from Mycobacterium tuberculosis (778 aa), FASTA score: (51.5% identity…
gi|448814763|ref|NC_000962.3|	1093406	TGGTGACATA.AACCTCGCCG	A	G	0	1	1	1	1	1			1	1	1	1093406	951	317	A	G	GTT	GTC	V	V	syn	Rv0978c;PE_PGRS17	PE-PGRS family protein PE_PGRS17	Rv0978c, (MTV044.06c), len: 331 aa. PE_PGRS17,Member of the Mycobacterium tuberculosis PE family, PGRS subfamily of gly-rich proteins (see citation below), highly similar to others e.g. Z95387|MTCY1A10_19 from Mycobacterium tuberculosis (461 aa), FASTA score: (73.6% identity in 277 aa overlap); etc.
gi|448814763|ref|NC_000962.3|	1093641	CGACACCGTG.CCGCTGCCGA	C	T	0	0	0	0	0	0			0	0	0	1093641	716	239	C	T	GGC	GAC	G	D	NON	Rv0978c;PE_PGRS17	PE-PGRS family protein PE_PGRS17	Rv0978c, (MTV044.06c), len: 331 aa. PE_PGRS17,Member of the Mycobacterium tuberculosis PE family, PGRS subfamily of gly-rich proteins (see citation below), highly similar to others e.g. Z95387|MTCY1A10_19 from Mycobacterium tuberculosis (461 aa), FASTA score: (73.6% identity in 277 aa overlap); etc.
gi|448814763|ref|NC_000962.3|	1093666	GTGACGTAGA.CGTTGCCGCC	C	T	0	0	0	0	0	0			0	0	0	1093666	691	231	C	T	GTC	ATC	V	I	NON	Rv0978c;PE_PGRS17	PE-PGRS family protein PE_PGRS17	Rv0978c, (MTV044.06c), len: 331 aa. PE_PGRS17,Member of the Mycobacterium tuberculosis PE family, PGRS subfamily of gly-rich proteins (see citation below), highly similar to others e.g. Z95387|MTCY1A10_19 from Mycobacterium tuberculosis (461 aa), FASTA score: (73.6% identity in 277 aa overlap); etc.
gi|448814763|ref|NC_000962.3|	1093907	CGCCGGCCTG.TCCGGGTGCC	T	C	0	0	0	0	0	0			0	0	0	1093907	450	150	T	C	GGA	GGG	G	G	syn	Rv0978c;PE_PGRS17	PE-PGRS family protein PE_PGRS17	Rv0978c, (MTV044.06c), len: 331 aa. PE_PGRS17,Member of the Mycobacterium tuberculosis PE family, PGRS subfamily of gly-rich proteins (see citation below), highly similar to others e.g. Z95387|MTCY1A10_19 from Mycobacterium tuberculosis (461 aa), FASTA score: (73.6% identity in 277 aa overlap); etc.
gi|448814763|ref|NC_000962.3|	1093928	CCGACCCGCC.GTTGCCGCCG	G	A	0	1	1	1	1	1			0	0	1	1093928	429	143	G	A	AAC	AAT	N	N	syn	Rv0978c;PE_PGRS17	PE-PGRS family protein PE_PGRS17	Rv0978c, (MTV044.06c), len: 331 aa. PE_PGRS17,Member of the Mycobacterium tuberculosis PE family, PGRS subfamily of gly-rich proteins (see citation below), highly similar to others e.g. Z95387|MTCY1A10_19 from Mycobacterium tuberculosis (461 aa), FASTA score: (73.6% identity in 277 aa overlap); etc.
gi|448814763|ref|NC_000962.3|	1093948	TTGCCCCACA.GCCACCCGCC	G	A	0	1	1	1	1	1			0	0	1	1093948	409	137	G	A	CTG	TTG	L	L	syn	Rv0978c;PE_PGRS17	PE-PGRS family protein PE_PGRS17	Rv0978c, (MTV044.06c), len: 331 aa. PE_PGRS17,Member of the Mycobacterium tuberculosis PE family, PGRS subfamily of gly-rich proteins (see citation below), highly similar to others e.g. Z95387|MTCY1A10_19 from Mycobacterium tuberculosis (461 aa), FASTA score: (73.6% identity in 277 aa overlap); etc.
gi|448814763|ref|NC_000962.3|	1093949	TGCCCCACAG.CCACCCGCCG	C	G	0	1	1	1	1	1			0	0	1	1093949	408	136	C	G	TGG	TGC	W	C	NON	Rv0978c;PE_PGRS17	PE-PGRS family protein PE_PGRS17	Rv0978c, (MTV044.06c), len: 331 aa. PE_PGRS17,Member of the Mycobacterium tuberculosis PE family, PGRS subfamily of gly-rich proteins (see citation below), highly similar to others e.g. Z95387|MTCY1A10_19 from Mycobacterium tuberculosis (461 aa), FASTA score: (73.6% identity in 277 aa overlap); etc.
gi|448814763|ref|NC_000962.3|	1093950	GCCCCACAGC.CACCCGCCGT	C	A	0	1	1	1	1	1			0	0	1	1093950	407	136	C	A	TGG	TTG	W	L	NON	Rv0978c;PE_PGRS17	PE-PGRS family protein PE_PGRS17	Rv0978c, (MTV044.06c), len: 331 aa. PE_PGRS17,Member of the Mycobacterium tuberculosis PE family, PGRS subfamily of gly-rich proteins (see citation below), highly similar to others e.g. Z95387|MTCY1A10_19 from Mycobacterium tuberculosis (461 aa), FASTA score: (73.6% identity in 277 aa overlap); etc.
gi|448814763|ref|NC_000962.3|	1093951	CCCCACAGCC.ACCCGCCGTT	A	T	0	1	1	1	1	1			0	0	1	1093951	406	136	A	T	TGG	AGG	W	R	NON	Rv0978c;PE_PGRS17	PE-PGRS family protein PE_PGRS17	Rv0978c, (MTV044.06c), len: 331 aa. PE_PGRS17,Member of the Mycobacterium tuberculosis PE family, PGRS subfamily of gly-rich proteins (see citation below), highly similar to others e.g. Z95387|MTCY1A10_19 from Mycobacterium tuberculosis (461 aa), FASTA score: (73.6% identity in 277 aa overlap); etc.
gi|448814763|ref|NC_000962.3|	1093952	CCCACAGCCA.CCCGCCGTTA	C	G	0	1	1	1	1	1			0	0	1	1093952	405	135	C	G	GGG	GGC	G	G	syn	Rv0978c;PE_PGRS17	PE-PGRS family protein PE_PGRS17	Rv0978c, (MTV044.06c), len: 331 aa. PE_PGRS17,Member of the Mycobacterium tuberculosis PE family, PGRS subfamily of gly-rich proteins (see citation below), highly similar to others e.g. Z95387|MTCY1A10_19 from Mycobacterium tuberculosis (461 aa), FASTA score: (73.6% identity in 277 aa overlap); etc.
gi|448814763|ref|NC_000962.3|	1093959	CCACCCGCCG.TTACCGCCGG	T	G	0	1	1	1	1	1			0	0	1	1093959	398	133	T	G	AAC	ACC	N	T	NON	Rv0978c;PE_PGRS17	PE-PGRS family protein PE_PGRS17	Rv0978c, (MTV044.06c), len: 331 aa. PE_PGRS17,Member of the Mycobacterium tuberculosis PE family, PGRS subfamily of gly-rich proteins (see citation below), highly similar to others e.g. Z95387|MTCY1A10_19 from Mycobacterium tuberculosis (461 aa), FASTA score: (73.6% identity in 277 aa overlap); etc.
gi|448814763|ref|NC_000962.3|	1093960	CACCCGCCGT.TACCGCCGGC	T	C	0	1	1	1	1	1			0	0	1	1093960	397	133	T	C	AAC	GAC	N	D	NON	Rv0978c;PE_PGRS17	PE-PGRS family protein PE_PGRS17	Rv0978c, (MTV044.06c), len: 331 aa. PE_PGRS17,Member of the Mycobacterium tuberculosis PE family, PGRS subfamily of gly-rich proteins (see citation below), highly similar to others e.g. Z95387|MTCY1A10_19 from Mycobacterium tuberculosis (461 aa), FASTA score: (73.6% identity in 277 aa overlap); etc.
gi|448814763|ref|NC_000962.3|	1093961	ACCCGCCGTT.ACCGCCGGCT	A	C	0	1	1	1	1	1			0	0	1	1093961	396	132	A	C	GGT	GGG	G	G	syn	Rv0978c;PE_PGRS17	PE-PGRS family protein PE_PGRS17	Rv0978c, (MTV044.06c), len: 331 aa. PE_PGRS17,Member of the Mycobacterium tuberculosis PE family, PGRS subfamily of gly-rich proteins (see citation below), highly similar to others e.g. Z95387|MTCY1A10_19 from Mycobacterium tuberculosis (461 aa), FASTA score: (73.6% identity in 277 aa overlap); etc.
gi|448814763|ref|NC_000962.3|	1093970	TACCGCCGGC.TTGCCCGGTC	T	C	0	1	1	1	1	1			0	0	1	1093970	387	129	T	C	CAA	CAG	Q	Q	syn	Rv0978c;PE_PGRS17	PE-PGRS family protein PE_PGRS17	Rv0978c, (MTV044.06c), len: 331 aa. PE_PGRS17,Member of the Mycobacterium tuberculosis PE family, PGRS subfamily of gly-rich proteins (see citation below), highly similar to others e.g. Z95387|MTCY1A10_19 from Mycobacterium tuberculosis (461 aa), FASTA score: (73.6% identity in 277 aa overlap); etc.
gi|448814763|ref|NC_000962.3|	1093979	CTTGCCCGGT.CCCGTCGATC	C	G	0	1	1	1	1	1			0	0	1	1093979	378	126	C	G	GGG	GGC	G	G	syn	Rv0978c;PE_PGRS17	PE-PGRS family protein PE_PGRS17	Rv0978c, (MTV044.06c), len: 331 aa. PE_PGRS17,Member of the Mycobacterium tuberculosis PE family, PGRS subfamily of gly-rich proteins (see citation below), highly similar to others e.g. Z95387|MTCY1A10_19 from Mycobacterium tuberculosis (461 aa), FASTA score: (73.6% identity in 277 aa overlap); etc.
gi|448814763|ref|NC_000962.3|	1093983	CCCGGTCCCG.TCGATCCCGT	T	G	0	1	1	1	1	1			0	0	1	1093983	374	125	T	G	GAC	GCC	D	A	NON	Rv0978c;PE_PGRS17	PE-PGRS family protein PE_PGRS17	Rv0978c, (MTV044.06c), len: 331 aa. PE_PGRS17,Member of the Mycobacterium tuberculosis PE family, PGRS subfamily of gly-rich proteins (see citation below), highly similar to others e.g. Z95387|MTCY1A10_19 from Mycobacterium tuberculosis (461 aa), FASTA score: (73.6% identity in 277 aa overlap); etc.
gi|448814763|ref|NC_000962.3|	1093984	CCGGTCCCGT.CGATCCCGTT	C	G	0	1	1	1	1	1			0	0	1	1093984	373	125	C	G	GAC	CAC	D	H	NON	Rv0978c;PE_PGRS17	PE-PGRS family protein PE_PGRS17	Rv0978c, (MTV044.06c), len: 331 aa. PE_PGRS17,Member of the Mycobacterium tuberculosis PE family, PGRS subfamily of gly-rich proteins (see citation below), highly similar to others e.g. Z95387|MTCY1A10_19 from Mycobacterium tuberculosis (461 aa), FASTA score: (73.6% identity in 277 aa overlap); etc.
gi|448814763|ref|NC_000962.3|	1093985	CGGTCCCGTC.GATCCCGTTC	G	C	0	1	1	1	1	1			0	0	1	1093985	372	124	G	C	ATC	ATG	I	M	NON	Rv0978c;PE_PGRS17	PE-PGRS family protein PE_PGRS17	Rv0978c, (MTV044.06c), len: 331 aa. PE_PGRS17,Member of the Mycobacterium tuberculosis PE family, PGRS subfamily of gly-rich proteins (see citation below), highly similar to others e.g. Z95387|MTCY1A10_19 from Mycobacterium tuberculosis (461 aa), FASTA score: (73.6% identity in 277 aa overlap); etc.
gi|448814763|ref|NC_000962.3|	1093986	GGTCCCGTCG.ATCCCGTTCG	A	G	0	1	1	1	1	1			0	0	1	1093986	371	124	A	G	ATC	ACC	I	T	NON	Rv0978c;PE_PGRS17	PE-PGRS family protein PE_PGRS17	Rv0978c, (MTV044.06c), len: 331 aa. PE_PGRS17,Member of the Mycobacterium tuberculosis PE family, PGRS subfamily of gly-rich proteins (see citation below), highly similar to others e.g. Z95387|MTCY1A10_19 from Mycobacterium tuberculosis (461 aa), FASTA score: (73.6% identity in 277 aa overlap); etc.
gi|448814763|ref|NC_000962.3|	1093987	GTCCCGTCGA.TCCCGTTCGC	T	C	0	1	1	1	1	1			0	0	1	1093987	370	124	T	C	ATC	GTC	I	V	NON	Rv0978c;PE_PGRS17	PE-PGRS family protein PE_PGRS17	Rv0978c, (MTV044.06c), len: 331 aa. PE_PGRS17,Member of the Mycobacterium tuberculosis PE family, PGRS subfamily of gly-rich proteins (see citation below), highly similar to others e.g. Z95387|MTCY1A10_19 from Mycobacterium tuberculosis (461 aa), FASTA score: (73.6% identity in 277 aa overlap); etc.
gi|448814763|ref|NC_000962.3|	1093993	TCGATCCCGT.TCGCGCCGTC	T	G	0	1	1	1	1	1			0	0	1	1093993	364	122	T	G	AAC	CAC	N	H	NON	Rv0978c;PE_PGRS17	PE-PGRS family protein PE_PGRS17	Rv0978c, (MTV044.06c), len: 331 aa. PE_PGRS17,Member of the Mycobacterium tuberculosis PE family, PGRS subfamily of gly-rich proteins (see citation below), highly similar to others e.g. Z95387|MTCY1A10_19 from Mycobacterium tuberculosis (461 aa), FASTA score: (73.6% identity in 277 aa overlap); etc.
gi|448814763|ref|NC_000962.3|	1093994	CGATCCCGTT.CGCGCCGTCG	C	G	0	1	1	1	1	1			0	0	1	1093994	363	121	C	G	GCG	GCC	A	A	syn	Rv0978c;PE_PGRS17	PE-PGRS family protein PE_PGRS17	Rv0978c, (MTV044.06c), len: 331 aa. PE_PGRS17,Member of the Mycobacterium tuberculosis PE family, PGRS subfamily of gly-rich proteins (see citation below), highly similar to others e.g. Z95387|MTCY1A10_19 from Mycobacterium tuberculosis (461 aa), FASTA score: (73.6% identity in 277 aa overlap); etc.
gi|448814763|ref|NC_000962.3|	1094110	TAGGTGCTGC.CAGCTTGGCT	C	T	0	0	0	0	0	0			0	0	0	1094110	247	83	C	T	GGC	AGC	G	S	NON	Rv0978c;PE_PGRS17	PE-PGRS family protein PE_PGRS17	Rv0978c, (MTV044.06c), len: 331 aa. PE_PGRS17,Member of the Mycobacterium tuberculosis PE family, PGRS subfamily of gly-rich proteins (see citation below), highly similar to others e.g. Z95387|MTCY1A10_19 from Mycobacterium tuberculosis (461 aa), FASTA score: (73.6% identity in 277 aa overlap); etc.
gi|448814763|ref|NC_000962.3|	1094228	ACACCTCGTC.TTGGGCGGCG	T	G	0	0	1	0	0	0			0	0	0	1094228	129	43	T	G	CAA	CAC	Q	H	NON	Rv0978c;PE_PGRS17	PE-PGRS family protein PE_PGRS17	Rv0978c, (MTV044.06c), len: 331 aa. PE_PGRS17,Member of the Mycobacterium tuberculosis PE family, PGRS subfamily of gly-rich proteins (see citation below), highly similar to others e.g. Z95387|MTCY1A10_19 from Mycobacterium tuberculosis (461 aa), FASTA score: (73.6% identity in 277 aa overlap); etc.
gi|448814763|ref|NC_000962.3|	1094472	GGGCGCAGGC.GCAAACCGCA	G	A	0	0	0	0	0	0			0	0	0	1094472			G	A
gi|448814763|ref|NC_000962.3|	1094538	TCATCGTGTG.TCAGCAGGCG	T	G	0	0	0	0	0	0			0	0	0	1094538			T	G
gi|448814763|ref|NC_000962.3|	1094570	ACGAGAACTC.CTGCGTTAAG	C	T	0	0	0	0	0	0			0	0	0	1094570			C	T
gi|448814763|ref|NC_000962.3|	1094572	GAGAACTCCT.GCGTTAAGCA	G	C	0	0	0	0	0	0			0	0	0	1094572			G	C
gi|448814763|ref|NC_000962.3|	1094575	AACTCCTGCG.TTAAGCAGCA	T	C	0	0	0	0	0	0			0	0	0	1094575			T	C
gi|448814763|ref|NC_000962.3|	1094576	ACTCCTGCGT.TAAGCAGCAC	T	C	0	0	0	0	0	0			0	0	0	1094576			T	C
gi|448814763|ref|NC_000962.3|	1095644	ACCCCACCCG.CACCGCCGAT	C	T	0	1	1	1	1	1			0	0	1	1095644	808	270	C	T	GCG	ACG	A	T	NON	Rv0980c;PE_PGRS18	PE-PGRS family protein PE_PGRS18	Rv0980c, (MTV044.08c), len: 457 aa. PE_PGRS18,Member of the Mycobacterium tuberculosis PE family, PGRS subfamily of gly-rich proteins (see Brennan & Delogu 2002),highly similar to others e.g. Z95387|MTCY1A10_19 from Mycobacterium tuberculosis (461 aa), FASTA score: (66.7% identity in 405 aa overlap); Z95844|MTCY493_2 from Mycobacterium tuberculosis (741 aa), FASTA score: (53.0% identity in 394 aa…
gi|448814763|ref|NC_000962.3|	1095678	CGCCGCCGGC.ACCGCCGGCG	A	G	0	1	1	1	1	1			0	0	1	1095678	774	258	A	G	GGT	GGC	G	G	syn	Rv0980c;PE_PGRS18	PE-PGRS family protein PE_PGRS18	Rv0980c, (MTV044.08c), len: 457 aa. PE_PGRS18,Member of the Mycobacterium tuberculosis PE family, PGRS subfamily of gly-rich proteins (see Brennan & Delogu 2002),highly similar to others e.g. Z95387|MTCY1A10_19 from Mycobacterium tuberculosis (461 aa), FASTA score: (66.7% identity in 405 aa overlap); Z95844|MTCY493_2 from Mycobacterium tuberculosis (741 aa), FASTA score: (53.0% identity in 394 aa…
gi|448814763|ref|NC_000962.3|	1095990	CACCGCCGGC.CCCGCCGGCC	C	G	0	0	0	0	1	0			0	0	0	1095990	462	154	C	G	GGG	GGC	G	G	syn	Rv0980c;PE_PGRS18	PE-PGRS family protein PE_PGRS18	Rv0980c, (MTV044.08c), len: 457 aa. PE_PGRS18,Member of the Mycobacterium tuberculosis PE family, PGRS subfamily of gly-rich proteins (see Brennan & Delogu 2002),highly similar to others e.g. Z95387|MTCY1A10_19 from Mycobacterium tuberculosis (461 aa), FASTA score: (66.7% identity in 405 aa overlap); Z95844|MTCY493_2 from Mycobacterium tuberculosis (741 aa), FASTA score: (53.0% identity in 394 aa…
gi|448814763|ref|NC_000962.3|	1096205	TAGGTGCTGC.TAGCTTGGCT	T	C	0	0	0	0	1	0			0	0	0	1096205	247	83	T	C	AGC	GGC	S	G	NON	Rv0980c;PE_PGRS18	PE-PGRS family protein PE_PGRS18	Rv0980c, (MTV044.08c), len: 457 aa. PE_PGRS18,Member of the Mycobacterium tuberculosis PE family, PGRS subfamily of gly-rich proteins (see Brennan & Delogu 2002),highly similar to others e.g. Z95387|MTCY1A10_19 from Mycobacterium tuberculosis (461 aa), FASTA score: (66.7% identity in 405 aa overlap); Z95844|MTCY493_2 from Mycobacterium tuberculosis (741 aa), FASTA score: (53.0% identity in 394 aa…
gi|448814763|ref|NC_000962.3|	1096235	ACGAACCGTT.CCTGGTAGGC	C	G	0	1	1	1	0	1			0	0	1	1096235	217	73	C	G	GAA	CAA	E	Q	NON	Rv0980c;PE_PGRS18	PE-PGRS family protein PE_PGRS18	Rv0980c, (MTV044.08c), len: 457 aa. PE_PGRS18,Member of the Mycobacterium tuberculosis PE family, PGRS subfamily of gly-rich proteins (see Brennan & Delogu 2002),highly similar to others e.g. Z95387|MTCY1A10_19 from Mycobacterium tuberculosis (461 aa), FASTA score: (66.7% identity in 405 aa overlap); Z95844|MTCY493_2 from Mycobacterium tuberculosis (741 aa), FASTA score: (53.0% identity in 394 aa…
gi|448814763|ref|NC_000962.3|	1096239	ACCGTTCCTG.GTAGGCCGCG	G	A	0	1	1	1	0	1			0	0	1	1096239	213	71	G	A	TAC	TAT	Y	Y	syn	Rv0980c;PE_PGRS18	PE-PGRS family protein PE_PGRS18	Rv0980c, (MTV044.08c), len: 457 aa. PE_PGRS18,Member of the Mycobacterium tuberculosis PE family, PGRS subfamily of gly-rich proteins (see Brennan & Delogu 2002),highly similar to others e.g. Z95387|MTCY1A10_19 from Mycobacterium tuberculosis (461 aa), FASTA score: (66.7% identity in 405 aa overlap); Z95844|MTCY493_2 from Mycobacterium tuberculosis (741 aa), FASTA score: (53.0% identity in 394 aa…
gi|448814763|ref|NC_000962.3|	1096299	CGAACAGCGC.CGCGATCGCC	C	G	0	1	1	1	1	1			0	0	1	1096299	153	51	C	G	GCG	GCC	A	A	syn	Rv0980c;PE_PGRS18	PE-PGRS family protein PE_PGRS18	Rv0980c, (MTV044.08c), len: 457 aa. PE_PGRS18,Member of the Mycobacterium tuberculosis PE family, PGRS subfamily of gly-rich proteins (see Brennan & Delogu 2002),highly similar to others e.g. Z95387|MTCY1A10_19 from Mycobacterium tuberculosis (461 aa), FASTA score: (66.7% identity in 405 aa overlap); Z95844|MTCY493_2 from Mycobacterium tuberculosis (741 aa), FASTA score: (53.0% identity in 394 aa…
gi|448814763|ref|NC_000962.3|	1096323	ACACCTCGTC.GTGGGCGGCG	G	T	0	0	0	0	1	0			0	0	0	1096323	129	43	G	T	CAC	CAA	H	Q	NON	Rv0980c;PE_PGRS18	PE-PGRS family protein PE_PGRS18	Rv0980c, (MTV044.08c), len: 457 aa. PE_PGRS18,Member of the Mycobacterium tuberculosis PE family, PGRS subfamily of gly-rich proteins (see Brennan & Delogu 2002),highly similar to others e.g. Z95387|MTCY1A10_19 from Mycobacterium tuberculosis (461 aa), FASTA score: (66.7% identity in 405 aa overlap); Z95844|MTCY493_2 from Mycobacterium tuberculosis (741 aa), FASTA score: (53.0% identity in 394 aa…
gi|448814763|ref|NC_000962.3|	1096398	CGATCCGCGC.CGCATCGGCC	C	T	0	1	1	1	1	1			0	0	1	1096398	54	18	C	T	GCG	GCA	A	A	syn	Rv0980c;PE_PGRS18	PE-PGRS family protein PE_PGRS18	Rv0980c, (MTV044.08c), len: 457 aa. PE_PGRS18,Member of the Mycobacterium tuberculosis PE family, PGRS subfamily of gly-rich proteins (see Brennan & Delogu 2002),highly similar to others e.g. Z95387|MTCY1A10_19 from Mycobacterium tuberculosis (461 aa), FASTA score: (66.7% identity in 405 aa overlap); Z95844|MTCY493_2 from Mycobacterium tuberculosis (741 aa), FASTA score: (53.0% identity in 394 aa…
gi|448814763|ref|NC_000962.3|	1096470	TCCTGACCGC.GACGATGTTG	G	C	0	0	0	0	1	0			0	0	0	1096470			G	C
gi|448814763|ref|NC_000962.3|	1096508	GCCTGTTACC.CCTGCGGTGG	C	G	0	1	1	1	1	1			0	0	1	1096508			C	G
gi|448814763|ref|NC_000962.3|	1096510	CTGTTACCCC.TGCGGTGGGT	T	C	0	1	1	1	1	1			0	0	1	1096510			T	C
gi|448814763|ref|NC_000962.3|	1096567	GGGCGCAGGC.ACAAACCGCA	A	G	0	1	1	1	1	1			0	0	1	1096567			A	G
gi|448814763|ref|NC_000962.3|	1096633	TCATCGTGTG.TCAGCAGGCG	T	G	0	1	1	1	1	1			0	0	1	1096633			T	G
gi|448814763|ref|NC_000962.3|	1097220	TGAGGTTCTC.CGACCTGACG	C	T	0	1	1	1	1	1			0	0	1	1097220	399	133	C	T	TCC	TCT	S	S	syn	Rv0981;mprA	Mycobacterial persistence regulator MRPA (two component response transcriptional regulatory protein)	Rv0981, (MTV044.09), len: 228 aa. MprA,mycobacterial persistence regulator, a two-component response regulator whose expression is required for entrance into and maintenance of persistent infection (see citation below), equivalent to NP_301250.1|NC_002677 putative two-component response regulator from Mycobacterium leprae (228 aa); and highly similar to others from Mycobacterium leprae. Also high…
gi|448814763|ref|NC_000962.3|	1097442	CCGAGGCCGA.CGGCGAGCCG	C	T	0	1	1	1	1	1			0	0	1	1097442	621	207	C	T	GAC	GAT	D	D	syn	Rv0981;mprA	Mycobacterial persistence regulator MRPA (two component response transcriptional regulatory protein)	Rv0981, (MTV044.09), len: 228 aa. MprA,mycobacterial persistence regulator, a two-component response regulator whose expression is required for entrance into and maintenance of persistent infection (see citation below), equivalent to NP_301250.1|NC_002677 putative two-component response regulator from Mycobacterium leprae (228 aa); and highly similar to others from Mycobacterium leprae. Also high…
gi|448814763|ref|NC_000962.3|	1098523	AACGATATCC.TTTTCGACGT	T	A	0	1	1	1	1	1			0	0	1	1098523	1016	339	T	A	CTT	CAT	L	H	NON	Rv0982;mprB	Two component sensor kinase MprB	Rv0982, (MTV044.10), len: 504 aa. MprB, two component sensor kinase, probable transmembrane protein (see citation below), equivalent to AL035500|MLCL373_16|NP_301251.1|NC_002677 putative two-component system sensor kinase from Mycobacterium leprae (519 aa), FASTA score: (81.0% identity in 521 aa overlap). Also highly similar to others (especially in C-terminal part) e.g. AAG36760.1|AF119221_2|AF1…
gi|448814763|ref|NC_000962.3|	1099058	ACCCATGCCA.GTCCACGCAT	G	A	0	1	1	1	1	1			0	0	1	1099058			G	A
gi|448814763|ref|NC_000962.3|	1099133	ACGAATCACC.CACGGTATTC	C	T	0	0	0	1	0	0			0	0	0	1099133	68	23	C	T	CCA	CTA	P	L	NON	Rv0983;pepD	Probable serine protease PepD (serine proteinase) (MTB32B)	Rv0983, (MTV044.11), len: 464 aa. Probable pepD (alternate gene name: mtb32b), secreted or membrane serine protease (see citation below), equivalent (but longer 18 aa in N-terminus) to AL035500|MLCL373_17|T45448 probable serine proteinase from Mycobacterium leprae (452 aa), FASTA score: (74.2% identity in 466 aa overlap); and highly similar to others from Mycobacterium leprae. Also highly similar…
gi|448814763|ref|NC_000962.3|	1100234	AAAGACACCC.TGGGCGCCAA	T	C	0	1	1	1	1	1			0	0	1	1100234	1169	390	T	C	CTG	CCG	L	P	NON	Rv0983;pepD	Probable serine protease PepD (serine proteinase) (MTB32B)	Rv0983, (MTV044.11), len: 464 aa. Probable pepD (alternate gene name: mtb32b), secreted or membrane serine protease (see citation below), equivalent (but longer 18 aa in N-terminus) to AL035500|MLCL373_17|T45448 probable serine proteinase from Mycobacterium leprae (452 aa), FASTA score: (74.2% identity in 466 aa overlap); and highly similar to others from Mycobacterium leprae. Also highly similar…
gi|448814763|ref|NC_000962.3|	1102117	CTCTTACCGT.GTTGGAAAAT	G	A	0	1	1	1	1	1			0	0	1	1102117	315	105	G	A	GTG	GTA	V	V	syn	Rv0986;	Probable adhesion component transport ATP-binding protein ABC transporter	Rv0986, (MTV044.14), len: 248 aa. Probable ATP-binding protein ABC transporter supposedly involved in transport of adhesion component (see citation below),highly similar to many ATP-binding proteins e.g. AE0010|AE001033_8 ABC transporter ATP-binding protein from Archaeoglobus fulgidus (228 aa), FASTA scores: opt: 669,E(): 0, (45.7% identity in 219 aa overlap); CAB81857.1|AL161691 putative ABC-tra…
gi|448814763|ref|NC_000962.3|	1102468	TACAGGGCGG.CAGGTTGATA	C	A	0	1	1	1	1	1			0	0	1	1102468	666	222	C	A	GGC	GGA	G	G	syn	Rv0986;	Probable adhesion component transport ATP-binding protein ABC transporter	Rv0986, (MTV044.14), len: 248 aa. Probable ATP-binding protein ABC transporter supposedly involved in transport of adhesion component (see citation below),highly similar to many ATP-binding proteins e.g. AE0010|AE001033_8 ABC transporter ATP-binding protein from Archaeoglobus fulgidus (228 aa), FASTA scores: opt: 669,E(): 0, (45.7% identity in 219 aa overlap); CAB81857.1|AL161691 putative ABC-tra…
gi|448814763|ref|NC_000962.3|	1102646	TGGGAATTGC.GCTAGGCGTT	G	A	0	1	1	1	1	1			0	0	1	1102646	105	35	G	A	GCG	GCA	A	A	syn	Rv0987;	Probable adhesion component transport transmembrane protein ABC transporter	Rv0987, (MTV044.15, MTCI237.01), len: 855 aa. Probable transmembrane protein ABC transporter supposedly involved in transport of adhesion component (see citation below), whose N-terminus shows similarity with hypothetical proteins, generally transmembrane proteins, e.g. CAB96016.1|AL360055 putative ABC transport system integral membrane protein from Streptomyces coelicolor (855 aa); P44252|YCFU_H…
gi|448814763|ref|NC_000962.3|	1103416	CCGTTTTTCG.CCATATTGCG	C	A	0	1	0	0	0	0			0	0	0	1103416	875	292	C	A	GCC	GAC	A	D	NON	Rv0987;	Probable adhesion component transport transmembrane protein ABC transporter	Rv0987, (MTV044.15, MTCI237.01), len: 855 aa. Probable transmembrane protein ABC transporter supposedly involved in transport of adhesion component (see citation below), whose N-terminus shows similarity with hypothetical proteins, generally transmembrane proteins, e.g. CAB96016.1|AL360055 putative ABC transport system integral membrane protein from Streptomyces coelicolor (855 aa); P44252|YCFU_H…
gi|448814763|ref|NC_000962.3|	1103656	ATCTTTGCCG.CCATGTTAGC	C	T	0	1	1	1	1	1			0	0	1	1103656	1115	372	C	T	GCC	GTC	A	V	NON	Rv0987;	Probable adhesion component transport transmembrane protein ABC transporter	Rv0987, (MTV044.15, MTCI237.01), len: 855 aa. Probable transmembrane protein ABC transporter supposedly involved in transport of adhesion component (see citation below), whose N-terminus shows similarity with hypothetical proteins, generally transmembrane proteins, e.g. CAB96016.1|AL360055 putative ABC transport system integral membrane protein from Streptomyces coelicolor (855 aa); P44252|YCFU_H…
gi|448814763|ref|NC_000962.3|	1103739	CCTGGAAAGC.AAGATAACCA	A	G	0	1	0	0	0	0			0	0	1	1103739	1198	400	A	G	AAG	GAG	K	E	NON	Rv0987;	Probable adhesion component transport transmembrane protein ABC transporter	Rv0987, (MTV044.15, MTCI237.01), len: 855 aa. Probable transmembrane protein ABC transporter supposedly involved in transport of adhesion component (see citation below), whose N-terminus shows similarity with hypothetical proteins, generally transmembrane proteins, e.g. CAB96016.1|AL360055 putative ABC transport system integral membrane protein from Streptomyces coelicolor (855 aa); P44252|YCFU_H…
gi|448814763|ref|NC_000962.3|	1104690	AGCATCAATG.TTCATATTTG	T	G	0	1	1	1	1	1			0	0	1	1104690	2149	717	T	G	TTC	GTC	F	V	NON	Rv0987;	Probable adhesion component transport transmembrane protein ABC transporter	Rv0987, (MTV044.15, MTCI237.01), len: 855 aa. Probable transmembrane protein ABC transporter supposedly involved in transport of adhesion component (see citation below), whose N-terminus shows similarity with hypothetical proteins, generally transmembrane proteins, e.g. CAB96016.1|AL360055 putative ABC transport system integral membrane protein from Streptomyces coelicolor (855 aa); P44252|YCFU_H…
gi|448814763|ref|NC_000962.3|	1105686	GACGCAAACG.CTGCCGCCTA	C	G	0	1	1	1	1	1			0	0	1	1105686	571	191	C	G	CTG	GTG	L	V	NON	Rv0988;	Possible conserved exported protein	Rv0988, (MTCI237.02), len: 386 aa. Possible conserved exported protein, with potential N-terminal signal sequence, similar (except in N-terminus) to O32737|L63540 ATTH protein from Agrobacterium tumefaciens (355 aa), FASTA scores: opt: 651, E(): 5.7e-33, (33.4% identity in 344 aa overlap); and NP_231265.1|NC_002505 conserved hypothetical protein from Vibrio cholerae (372 aa). Predicted to be an o…
gi|448814763|ref|NC_000962.3|	1105687	ACGCAAACGC.TGCCGCCTAT	T	C	0	1	1	1	1	1			0	0	1	1105687	572	191	T	C	CTG	CCG	L	P	NON	Rv0988;	Possible conserved exported protein	Rv0988, (MTCI237.02), len: 386 aa. Possible conserved exported protein, with potential N-terminal signal sequence, similar (except in N-terminus) to O32737|L63540 ATTH protein from Agrobacterium tumefaciens (355 aa), FASTA scores: opt: 651, E(): 5.7e-33, (33.4% identity in 344 aa overlap); and NP_231265.1|NC_002505 conserved hypothetical protein from Vibrio cholerae (372 aa). Predicted to be an o…
gi|448814763|ref|NC_000962.3|	1106422	CACGCAGATA.TCGCGTGGTC	T	C	0	1	1	1	1	1			0	0	1	1106422	961	321	T	C	ATA	GTA	I	V	NON	Rv0989c;grcC2	Probable polyprenyl-diphosphate synthase GrcC2 (polyprenyl pyrophosphate synthetase)	Rv0989c, (MTCI237.03c), len: 325 aa. Probable grcC2,polyprenyl diphosphate synthetase, highly similar to NP_302483.1|NC_002677 polyprenyl diphosphate synthase component from Mycobacterium leprae (330 aa). Also similar to others (generally hepta or hexaprenyl e.g. NP_471378.1|NC_003212 protein similar to heptaprenyl diphosphate synthase component II (menaquinone biosynthesis) from Listeria innocua…
gi|448814763|ref|NC_000962.3|	1106838	TCCGGATGCT.GCGATGAGAG	G	C	0	0	0	0	0	0			0	0	0	1106838	545	182	G	C	GCA	GGA	A	G	NON	Rv0989c;grcC2	Probable polyprenyl-diphosphate synthase GrcC2 (polyprenyl pyrophosphate synthetase)	Rv0989c, (MTCI237.03c), len: 325 aa. Probable grcC2,polyprenyl diphosphate synthetase, highly similar to NP_302483.1|NC_002677 polyprenyl diphosphate synthase component from Mycobacterium leprae (330 aa). Also similar to others (generally hepta or hexaprenyl e.g. NP_471378.1|NC_003212 protein similar to heptaprenyl diphosphate synthase component II (menaquinone biosynthesis) from Listeria innocua…
gi|448814763|ref|NC_000962.3|	1107940	ACCACCTCGG.AGCGATCATC	A	C	0	1	1	1	1	1			0	0	1	1107940	160	54	A	C	TCC	GCC	S	A	NON	Rv0990c;	Hypothetical protein	Rv0990c, (MTCI237.04c), len: 218 aa. Hypothetical unknown protein.
gi|448814763|ref|NC_000962.3|	1108521	CTCCGGAAAT.GTCACTCGGC	G	A	0	1	1	1	1	1			0	0	1	1108521			G	A
gi|448814763|ref|NC_000962.3|	1109629	ACACGCCATC.GGCTGTGTGG	G	C	0	0	0	0	0	0			0	0	0	1109629	358	120	G	C	GGC	CGC	G	R	NON	Rv0993;galU	UTP--glucose-1-phosphate uridylyltransferase GalU (UDP-glucose pyrophosphorylase) (UDPGP) (alpha-D-glucosyl-1-phosphate uridylyltransferase) (uridine diphosphoglucose pyrophosphorylase)	Rv0993, (MTCI237.07), len: 306 aa. GalU,UTP--glucose-1-phosphate uridylyltransferase, equivalent to AL035500|MLCL373_22 putative UTP-glucose-1-phosphate uridylyltransferase from Mycobacterium leprae (306 aa),FASTA score: (89.7% identity in 302 aa overlap). Also highly similar to others e.g. AB59678.1|AL132674 UTP-glucose-1-phosphate uridylyltransferase from Streptomyces coelicolor (303 aa); NP_24…
gi|448814763|ref|NC_000962.3|	1109975	CGCATCGACC.AGGGTGCAGG	A	G	0	1	1	1	1	1			0	0	1	1109975	704	235	A	G	CAG	CGG	Q	R	NON	Rv0993;galU	UTP--glucose-1-phosphate uridylyltransferase GalU (UDP-glucose pyrophosphorylase) (UDPGP) (alpha-D-glucosyl-1-phosphate uridylyltransferase) (uridine diphosphoglucose pyrophosphorylase)	Rv0993, (MTCI237.07), len: 306 aa. GalU,UTP--glucose-1-phosphate uridylyltransferase, equivalent to AL035500|MLCL373_22 putative UTP-glucose-1-phosphate uridylyltransferase from Mycobacterium leprae (306 aa),FASTA score: (89.7% identity in 302 aa overlap). Also highly similar to others e.g. AB59678.1|AL132674 UTP-glucose-1-phosphate uridylyltransferase from Streptomyces coelicolor (303 aa); NP_24…
gi|448814763|ref|NC_000962.3|	1111678	GATGCGTGAC.GGCGTGCATT	G	A	0	1	1	1	1	1			0	0	1	1111678	67	23	G	A	GGC	AGC	G	S	NON	Rv0995;rimJ	Ribosomal-protein-alanine acetyltransferase RimJ (acetylating enzyme for N-terminal of ribosomal protein S5)	Rv0995, (MTCI237.09), len: 203 aa. RimJ,ribosomal-protein-alanine acetyltransferase. Contains GNAT (Gcn5-related N-acetyltransferase) domain. See Vetting et al. 2005. Equivalent to AL035500|MLCL373_24 probable acyltransferase from Mycobacterium leprae (218 aa), FASTA scores: (86.0% identity in 200 aa overlap). Also similar to others and many acyltransferases e.g. BAB69252.1|AB070946 possible acyl…
gi|448814763|ref|NC_000962.3|	1115017	TCGGCGAAAT.CGCGCTGCTG	C	T	0	1	0	0	0	0			0	0	0	1115017	270	90	C	T	ATC	ATT	I	I	syn	Rv0998;	hypothetical protein	Rv0998, (MTCI237.12), len: 333 aa. Conserved hypothetical protein, with cyclic nucleotide-binding domain in N-terminal part and GNAT (Gcn5-related N-acetyltransferase) domain in C-terminal part. See Vetting et al. 2005. Possibly cyclic nucleotide-dependent protein kinase, highly similar to NP_301261.1|NC_002677 conserved hypothetical protein from Mycobacterium leprae (353 aa); and AL035500|MLCL37…
gi|448814763|ref|NC_000962.3|	1119487	GCGCGGTCCG.CGCGGTGACG	C	T	0	0	0	0	0	0			0	0	1	1119487	453	151	C	T	GCG	GCA	A	A	syn	Rv1002c;	hypothetical protein	Rv1002c, (MTCI237.17c), len: 503 aa. Conserved membrane protein. Predicted to be in the GT-C superfamily of glycosyltransferases (See Liu and Mushegian, 2003). Similar to AL132674|SCE87.05 hypothetical protein from Streptomyces coelicolor (591 aa), FASTA scores: opt: 666,E(): 0, (39.0% identity in 546 aa overlap); weakly similar and to TSCC_PSEAM|P55019 thiazide-sensitive sodium-chloride cotransp…
gi|448814763|ref|NC_000962.3|	1120816	GGGTGCGCAC.CCGCCAGCTT	C	T	0	0	0	0	0	1			0	0	0	1120816	795	265	C	T	ACC	ACT	T	T	syn	Rv1003;	hypothetical protein	Rv1003, (MTCI237.19), len: 285 aa. Conserved protein, similar to others e.g. AL132674|SCE87.04 Streptomyces coelicolor (286 aa), FASTA scores: opt: 877,E(): 0, (53.2% identity in 280 aa overlap); and YRAL_ECOLI|P45528 hypothetical 31.3 kd protein (286 aa),FASTA scores: opt: 561, E(): 4.4e-27, (36.9% identity in 279 aa overlap).
gi|448814763|ref|NC_000962.3|	1123529	TGACAGAACT.GTGGATTTTC	G	A	0	0	0	0	1	0			0	0	0	1123529	70	24	G	A	CAG	TAG	Q	*	NON	Rv1005c;pabB	Probable para-aminobenzoate synthase component I PABD	Rv1005c, (MTCI237.22c), len: 458 aa (Start-site not certain). Probable PabD, para-aminobenzoate synthase component I. Similar to PABB_ECOLI|P05041 para-aminobenzoate synthase component I from Escherichia coli (453 aa), FASTA scores: opt: 589, E(): 1.8e-27, (40.7% identity in 268 aa overlap). Similar to M. tuberculosis Rv1609, Rv3215, Rv2386c.
gi|448814763|ref|NC_000962.3|	1123802	TGCAGCAGCA.GCGCGAGCCA	G	A	0	0	0	0	0	0			0	0	0	1123802	89	30	G	A	AGC	AAC	S	N	NON	Rv1006;	hypothetical protein	Rv1006, (MTCI237.23), len: 567 aa. Unknown protein. Predicted to be an outer membrane protein (See Song et al.,2008).
gi|448814763|ref|NC_000962.3|	1125047	AACTACGGCG.CTGCTGCCGC	C	T	0	0	0	0	0	0			0	0	1	1125047	1334	445	C	T	GCT	GTT	A	V	NON	Rv1006;	hypothetical protein	Rv1006, (MTCI237.23), len: 567 aa. Unknown protein. Predicted to be an outer membrane protein (See Song et al.,2008).
gi|448814763|ref|NC_000962.3|	1125693	CGGCTTCGGA.CTCGCTCTTG	C	A	0	0	1	0	0	0			0	0	0	1125693	1311	437	C	A	GAG	GAT	E	D	NON	Rv1007c;metS	Methionyl-tRNA synthetase MetS (MetRS) (methionine--tRNA ligase)	Rv1007c, (MTCI237.24), len: 519 aa. metS (MetG),methionyl-tRNA synthetase, similar to many e.g. SYM_BACSU|P37465 methionyl-tRNA synthetase from Bacillus subtilus (664 aa), FASTA scores: opt: 1506, E(): 0, (44.9% identity in 492 aa overlap); similar to other Mycobacterium tuberculosis tRNA synthases e.g. Rv2448c, Rv1536, Rv0041. Contains PS00178 Aminoacyl-transfer RNA synthetases class-I signature…
gi|448814763|ref|NC_000962.3|	1126889	ACGTCATAGC.GATCCAGCCG	G	C	0	1	1	1	1	1			0	0	1	1126889	115	39	G	C	CGC	GGC	R	G	NON	Rv1007c;metS	Methionyl-tRNA synthetase MetS (MetRS) (methionine--tRNA ligase)	Rv1007c, (MTCI237.24), len: 519 aa. metS (MetG),methionyl-tRNA synthetase, similar to many e.g. SYM_BACSU|P37465 methionyl-tRNA synthetase from Bacillus subtilus (664 aa), FASTA scores: opt: 1506, E(): 0, (44.9% identity in 492 aa overlap); similar to other Mycobacterium tuberculosis tRNA synthases e.g. Rv2448c, Rv1536, Rv0041. Contains PS00178 Aminoacyl-transfer RNA synthetases class-I signature…
gi|448814763|ref|NC_000962.3|	1127493	TGATCCACAA.TCGTCAGGCC	T	C	0	1	1	1	1	1			0	0	1	1127493	405	135	T	C	AAT	AAC	N	N	syn	Rv1008;tatD	Probable deoxyribonuclease TatD (YJJV protein)	Rv1008, (MTCI237.25), len: 264 aa. Probable tatD (alternate gene name: yjjV), deoxyribonuclease, component of twin arginine translocation protein export system (see citations below). Similar to many members of the YBL055C/YJJV family e.g. YCFH_ECOLI|P37346 Putative deoxyribonuclease ycfH (265 aa), fasta scores: opt: 487,E(): 1.4e-24, (36.7% identity in 270 aa overlap). Also similar to P37545|YABD…
gi|448814763|ref|NC_000962.3|	1127648	AGCTTCCGTA.CCGCCCGTGA	C	A	0	1	1	1	1	1			0	0	1	1127648	560	187	C	A	ACC	AAC	T	N	NON	Rv1008;tatD	Probable deoxyribonuclease TatD (YJJV protein)	Rv1008, (MTCI237.25), len: 264 aa. Probable tatD (alternate gene name: yjjV), deoxyribonuclease, component of twin arginine translocation protein export system (see citations below). Similar to many members of the YBL055C/YJJV family e.g. YCFH_ECOLI|P37346 Putative deoxyribonuclease ycfH (265 aa), fasta scores: opt: 487,E(): 1.4e-24, (36.7% identity in 270 aa overlap). Also similar to P37545|YABD…
gi|448814763|ref|NC_000962.3|	1129031	TTTGACCAGG.GCACCTGGGA	G	A	0	0	0	0	0	0			0	0	0	1129031	941	314	G	A	GGC	GAC	G	D	NON	Rv1009;rpfB	Probable resuscitation-promoting factor RpfB	Rv1009, (MTCI237.26), len: 362 aa. Probable rpfB,resuscitation-promoting factor (see citation below),similar to others from Mycobacterium tuberculosis: Rv2450c|MTV008.06c|RPFE probable resuscitation-promoting factor (172 aa), FASTA scores: E(): 1.9e-19, (42.9% identity in 147 aa overlap); Rv0867c|RPFA, Rv1884c|RPFC,and Rv2389c|RPFD. Possible lipoprotein; contains PS00013 Prokaryotic membrane lipo…
gi|448814763|ref|NC_000962.3|	1130195	TTGTGGGTGC.CCACCGGGTC	C	T	0	0	1	0	1	1			0	0	0	1130195	5	2	C	T	CCC	CTC	P	L	NON	Rv1011;ispE	Probable 4-diphosphocytidyl-2-C-methyl-D-erythritol kinase IspE (CMK) (4-(cytidine-5'-diphospho)-2-C-methyl-D-erythritol kinase)	Rv1011, (MTCI237.28, MT1040), len: 306 aa. Probable ispE, 4-diphosphocytidyl-2-C-methyl-D-erythritol kinase ,similar to others e.g. Q9K3R6|ISPE_STRCO Streptomyces coelicolor (299 aa), FASTA scores: opt: 925, E(): 2.7e-49,(54.5% identity in 297 overlap); etc. Belongs to the ISPE family.
gi|448814763|ref|NC_000962.3|	1134810	GACGAATCCG.GCGATGATCG	G	C	0	0	0	0	0	0			0	0	0	1134810	656	219	G	C	GCC	GGC	A	G	NON	Rv1016c;lpqT	Probable conserved lipoprotein LpqT	Rv1016c, (MTCY10G2.33), len: 226 aa. Probable lpqT,conserved lipoprotein. Similar to several Mycobacterium tuberculosis hypothetical proteins e.g. Rv0040c|Y0H3_MYCTU|P71697 Proline rich 28 kDA antigen (310 aa), FASTA scores: opt: 329, E(): 2e-17, (32.3% identity in 229 aa overlap); Rv0583c. Contains PS00013 Prokaryotic membrane lipoprotein lipid attachment site. A core mycobacterial gene; conserv…
gi|448814763|ref|NC_000962.3|	1135897	AGGCGAGGGG.AACACCACCT	A	G	0	0	0	0	0	0			0	1	0	1135897	585	195	A	G	GTT	GTC	V	V	syn	Rv1017c;prsA	Probable ribose-phosphate pyrophosphokinase PrsA (phosphoribosyl pyrophosphate synthetase) (PRPP synthetase)	Rv1017c, (MTCY10G2.32), len: 326 aa. Probable prsA,ribose-phosphate pyrophosphokinase, highly similar to others e.g. KPRS_ECOLI|P08330 ribose-phosphate pyrophosphokinase from Escherichia coli (314 aa), FASTA scores: opt: 826, E(): 0, (43.8% identity in 317 aa overlap). Contains PS00103 Purine/pyrimidine phosphoribosyl transferases signature; contains PS00144 Asparaginase / glutaminase active site…
gi|448814763|ref|NC_000962.3|	1138896	ATCCGCGGCT.ACAGGACGAG	A	G	0	0	1	0	0	0			0	0	0	1138896	582	194	A	G	CTA	CTG	L	L	syn	Rv1019;	Probable transcriptional regulatory protein (probably TetR-family)	Rv1019, (MTCY10G2.30c), len: 197 aa. Probable transcriptional regulator, similar to many memebers of the TetR family e.g. MTCY7D11.18c (34.4% identity in 189 aa overlap). Helix turn helix motif from aa 27-48 (+5.42 SD).
gi|448814763|ref|NC_000962.3|	1144585	CGAGCAGGTT.AGGGCCCGAG	A	G	0	1	1	1	1	1			0	0	1	1144585	22	8	A	G	AGG	GGG	R	G	NON	Rv1023;eno	Probable enolase Eno	Rv1023, (MTCY10G2.26c), len: 429 aa. Probable eno,enolase, highly similar to others e.g. ENO_ECOLI|P08324 enolase from Escherichia coli (431 aa), FASTA scores: opt: 1487, E(): 0, (55.5% identity in 422 aa overlap); etc. Magnesium is required for catalysis and for stabilizing the dimer. Belongs to the enolase family.
gi|448814763|ref|NC_000962.3|	1145848	GTGCGAGACG.AAATAGGTAC	A	C	0	1	1	1	1	1			0	0	1	1145848	1285	429	A	C	AAA	CAA	K	Q	NON	Rv1023;eno	Probable enolase Eno	Rv1023, (MTCY10G2.26c), len: 429 aa. Probable eno,enolase, highly similar to others e.g. ENO_ECOLI|P08324 enolase from Escherichia coli (431 aa), FASTA scores: opt: 1487, E(): 0, (55.5% identity in 422 aa overlap); etc. Magnesium is required for catalysis and for stabilizing the dimer. Belongs to the enolase family.
gi|448814763|ref|NC_000962.3|	1148177	ATCTAAGGCC.TGGGCTGGCA	T	C	0	0	0	0	0	0			0	0	0	1148177			T	C
gi|448814763|ref|NC_000962.3|	1148259	GACGGGGCCG.AGTATACCGG	A	G	0	1	1	1	1	1			0	0	1	1148259			A	G
gi|448814763|ref|NC_000962.3|	1148930	ACGTCGATAC.CCGACATGTC	C	T	0	1	1	1	1	1			0	0	1	1148930	178	60	C	T	GGT	AGT	G	S	NON	Rv1027c;kdpE	Probable transcriptional regulatory protein KdpE	Rv1027c, (MTCY10G2.22), len: 226 aa. Probable KdpE,transcriptional regulatory protein, similar to others e.g. KDPE_ECOLI|P21866 kdp operon transcriptional regulatory protein from Escherichia coli strain K12 (225 aa), FASTA scores: opt: 691, E(): 0, (47.8% identity in 224 aa overlap); AL021530|SC2E9.13 from Streptomyces coelicolor (227 aa), FASTA scores: opt: 981, E(): 0, (66.4% identity in 226 aa…
gi|448814763|ref|NC_000962.3|	1149551	GCACCGCTTC.CTCCAGGTAT	C	T	0	1	1	1	1	1			0	0	1	1149551	2136	712	C	T	GAG	GAA	E	E	syn	Rv1028c;kdpD	Probable sensor protein KdpD	Rv1028c, (MTCY10G2.21), len: 860 aa. Probable kdpD,sensor protein, similar to others e.g. KDPD_ECOLI|P21865 sensor protein from Escherichia coli strain K12 (894 aa),FASTA scores: opt: 1041, E(): 0, (32.3% identity in 888 aa overlap); etc. Contains PS00017 ATP/GTP-binding site motif A (P-loop). Belongs to universal stress protein family.
gi|448814763|ref|NC_000962.3|	1149855	GCGCTGCTTC.ACCAGACCCG	A	G	0	0	0	1	0	0			0	0	0	1149855	1832	611	A	G	GTG	GCG	V	A	NON	Rv1028c;kdpD	Probable sensor protein KdpD	Rv1028c, (MTCY10G2.21), len: 860 aa. Probable kdpD,sensor protein, similar to others e.g. KDPD_ECOLI|P21865 sensor protein from Escherichia coli strain K12 (894 aa),FASTA scores: opt: 1041, E(): 0, (32.3% identity in 888 aa overlap); etc. Contains PS00017 ATP/GTP-binding site motif A (P-loop). Belongs to universal stress protein family.
gi|448814763|ref|NC_000962.3|	1150585	ATGCCGCCGG.GCTCCTGGAC	G	A	0	1	1	1	1	1			0	0	1	1150585	1102	368	G	A	CCC	TCC	P	S	NON	Rv1028c;kdpD	Probable sensor protein KdpD	Rv1028c, (MTCY10G2.21), len: 860 aa. Probable kdpD,sensor protein, similar to others e.g. KDPD_ECOLI|P21865 sensor protein from Escherichia coli strain K12 (894 aa),FASTA scores: opt: 1041, E(): 0, (32.3% identity in 888 aa overlap); etc. Contains PS00017 ATP/GTP-binding site motif A (P-loop). Belongs to universal stress protein family.
gi|448814763|ref|NC_000962.3|	1151054	GGAAGTAGTT.CGACAGCGCG	C	G	0	1	1	1	1	1			0	0	1	1151054	633	211	C	G	TCG	TCC	S	S	syn	Rv1028c;kdpD	Probable sensor protein KdpD	Rv1028c, (MTCY10G2.21), len: 860 aa. Probable kdpD,sensor protein, similar to others e.g. KDPD_ECOLI|P21865 sensor protein from Escherichia coli strain K12 (894 aa),FASTA scores: opt: 1041, E(): 0, (32.3% identity in 888 aa overlap); etc. Contains PS00017 ATP/GTP-binding site motif A (P-loop). Belongs to universal stress protein family.
gi|448814763|ref|NC_000962.3|	1151304	GTCCTGCCAG.CGCTTGGGGT	C	A	0	0	1	0	1	1			0	0	0	1151304	383	128	C	A	CGC	CTC	R	L	NON	Rv1028c;kdpD	Probable sensor protein KdpD	Rv1028c, (MTCY10G2.21), len: 860 aa. Probable kdpD,sensor protein, similar to others e.g. KDPD_ECOLI|P21865 sensor protein from Escherichia coli strain K12 (894 aa),FASTA scores: opt: 1041, E(): 0, (32.3% identity in 888 aa overlap); etc. Contains PS00017 ATP/GTP-binding site motif A (P-loop). Belongs to universal stress protein family.
gi|448814763|ref|NC_000962.3|	1159791	CCGGCCGCGC.GGGAGCGGTC	G	C	0	0	0	0	0	0			0	0	0	1159791	271	91	G	C	CGC	GGC	R	G	NON	Rv1035c;	Probable transposase (fragment)	Rv1035c, (MTCY10G2.14), len: 228 aa. Probable IS1560 transposase fragment, similar to parts of Rv3387|E1202305|MTV004.45 (225 aa) (47.8% identity in 67 aa overlap) and Rv3386|E1202304|MTV004.44 (234 aa) (55.1% identity in 127 aa overlap).
gi|448814763|ref|NC_000962.3|	1160770	CGACCCGGCC.TGAGCGCGGA	T	A	0	1	1	1	1	1			0	0	1	1160770	59	20	T	A	CAG	CTG	Q	L	NON	Rv1037c;esxI	Putative ESAT-6 like protein EsxI (ESAT-6 like protein 1)	Rv1037c, (MTCY10G2.12), len: 94 aa. EsxI, ESAT-6 like protein (see citations below), highly similar to Q49946|ES6X_MYCLE|U1756D putative ESAT-6 like protein X from Mycobacterium leprae (95 aa), FASTA scores: opt: 409,E(): 6.3e-23, (64.15% identity in 92 aa overlap); Rv3619c,Rv1198, Rv2346c, etc from Mycobacterium tuberculosis. Strictly identical to P96364|ES61_MYCTU|Rv3619c|MTCY15C10.33|MTCY07H7B…
gi|448814763|ref|NC_000962.3|	1161026	TCCAGCCCGC.GCCCGAGATG	G	A	0	0	1	0	1	1			0	0	0	1161026	126	42	G	A	GGC	GGT	G	G	syn	Rv1038c;esxJ	ESAT-6 like protein EsxJ (ESAT-6 like protein 2)	Rv1038c, (MT1067, MTCY10G2.11), len: 98 aa. EsxJ,ESAT-6 like protein (see Gey Van Pittius et al., 2001),similar to Q49945|U1756C, Mycobacterium leprae (100 aa),FASTA scores: opt: 375, E(): 7.7e-21, (58.3% identity in 96 aa overlap). Member of M. tuberculosis hypothetical QILSS protein family with Rv1197, Rv1792, Rv2347c and Rv3620c. Belongs to the ESAT6 family.
gi|448814763|ref|NC_000962.3|	1163134	CGGCGCTGAT.TCCCAGAGTG	T	C	0	1	1	1	1	1			0	0	1	1163134	243	81	T	C	GGA	GGG	G	G	syn	Rv1040c;PE8	PE family protein PE8	Rv1040c, (MTCY10G2.09), len: 275 aa. PE8, Member of the Mycobacterium tuberculosis PE family (see citation below), most similar to AL008967|MTV002_34 Mycobacterium tuberculosis H37Rv (275 aa), FASTA scores: opt: 1111, E(): 0, (68.6% identity in 283 aa overlap). This region is a possible MT-complex-specific genomic island (See Becq et al., 2007).
gi|448814763|ref|NC_000962.3|	1163390	TTGCTCCTTG.TGTGTGAAAC	T	C	0	0	0	0	0	0			0	0	1	1163390			T	C
gi|448814763|ref|NC_000962.3|	1164336	TGCGTCGAAC.GCGAGGTAGG	G	A	0	1	1	1	1	1			0	0	1	1164336			G	A
gi|448814763|ref|NC_000962.3|	1168776	GGCTCTGTGA.TCTCTTGCGC	T	G	0	1	1	1	1	1			0	0	1	1168776	453	151	T	G	AGA	AGC	R	S	NON	Rv1046c;	Hypothetical protein	Rv1046c, (MTCY10G2.03), len: 174 aa. Hypothetical unknown protein. Start changed since first submission (-65 aa). This region is a possible MT-complex-specific genomic island (See Becq et al., 2007).
gi|448814763|ref|NC_000962.3|	1169965	GCGTCGTCGG.GGTGCACACC	G	A	0	0	0	0	0	0			0	0	0	1169965	543	181	G	A	GGG	GGA	G	G	syn	Rv1047;	Probable transposase	Rv1047, (MTCY10G2.02c), len: 415 aa. IS1081 transposase, most similar to TRA1_MYCBO|P35882 transposase for insertion sequence element (415 aa), FASTA scores: opt: 2675, E(): 0, (99.8% identity in 415 aa overlap). Contains PS01007 Transposases, Mutator family, signature. This region is a possible MT-complex-specific genomic island (See Becq et al., 2007).
gi|448814763|ref|NC_000962.3|	1172085	AGGGACGATA.CTCTACTGTT	C	A	0	1	1	1	1	1			0	0	1	1172085	69	23	C	A	GAG	GAT	E	D	NON	Rv1048c;	Hypothetical protein	Rv1048c, (MTV017.01c-MTCY10G2.01), len: 371 aa. Hypothetical unknown protein. This region is a possible MT-complex-specific genomic island (See Becq et al.,2007).
gi|448814763|ref|NC_000962.3|	1173750	AGGCACAGGC.GGCCCAGCCC	G	T	0	1	1	1	1	1			0	0	1	1173750	870	290	G	T	GCG	GCT	A	A	syn	Rv1050;	Probable oxidoreductase	Rv1050, (MTV017.03), len: 301 aa. Probable oxidoreductase similar to many e.g. Rv1543|MTCY48.22C|Q10783 putative oxidoreductase CY48.22C (341 aa), FASTA scores: opt: 462, E(): 3e-22, (33.6% identity in 265 aa overlap). This region is a possible MT-complex-specific genomic island (See Becq et al.,2007).
gi|448814763|ref|NC_000962.3|	1175343	GGCCTCGATC.CGATCCCAGT	C	T	0	1	1	1	1	1			0	0	1	1175343			C	T
gi|448814763|ref|NC_000962.3|	1177157	ACGGTCTGGG.GCACACCACG	G	A	0	1	1	1	1	1			0	0	1	1177157	230	77	G	A	GGC	GAC	G	D	NON	Rv1054;	Probable integrase (fragment)	Rv1054, (MTV017.07), len: 104 aa. Probable integrase (fragment), similar to Rv2309c|MTCY3G12_25|Z79702 hypothetical protein (shows similarity to integrases) from Mycobacterium tuberculosis (151 aa), FASTA scores: opt: 273, E(): 8.8e-13, (64.7% identity in 68 aa overlap); and to L39071|MSGINT_1 integrase from Mycobacterium paratuberculosis (191 aa), FASTA scores: opt: 105, E(): 0.9, (31.8% identit…
gi|448814763|ref|NC_000962.3|	1178116	TATTCGAAAC.TGGGATACCC	T	C	0	1	1	1	1	1			0	0	1	1178116	489	163	T	C	ACT	ACC	T	T	syn	Rv1056;	hypothetical protein	Rv1056, (MTV017.09), len: 254 aa. Conserved protein,some similarity in C-terminal region of Rv0140|MTCI5.14|Z92770 Mycobacterium tuberculosis (126 aa),FASTA scores: opt: 254, E(): 1.2e-10, (43.4% identity in 106 aa overlap); and to Rv1670. C-terminal region is similar to AL035569|SC8D9.02 hypothetical protein from Streptomyces coelicolor (113 aa), FASTA scores: opt: 282,E(): 4.5e-12, (48.0% ident…
gi|448814763|ref|NC_000962.3|	1189221	ACACCACCCG.TACCACCCTT	T	C	0	0	0	0	0	1			0	0	0	1189221	1204	402	T	C	ACG	GCG	T	A	NON	Rv1067c;PE_PGRS19	PE-PGRS family protein PE_PGRS19	Rv1067c, (MTV017.20c), len: 667 aa. PE_PGRS19,Member of the Mycobacterium tuberculosis PE family, PGRS subfamily of gly-rich proteins (see Brennan & Delogu 2002). Similar to Rv3388|MTV004.46 M. tuberculosis (731 aa), FASTA scores: opt: 2227, E(): 0, (55.6% identity in 710 aa overlap). Contains PS00583 pfkB family of carbohydrate kinases signature 1, probably fortuitous. Predicted to be an outer m…
gi|448814763|ref|NC_000962.3|	1189999	TTTGGGAAAA.CCCGTTGCCG	C	G	0	0	0	0	0	0			0	0	0	1189999	426	142	C	G	GGG	GGC	G	G	syn	Rv1067c;PE_PGRS19	PE-PGRS family protein PE_PGRS19	Rv1067c, (MTV017.20c), len: 667 aa. PE_PGRS19,Member of the Mycobacterium tuberculosis PE family, PGRS subfamily of gly-rich proteins (see Brennan & Delogu 2002). Similar to Rv3388|MTV004.46 M. tuberculosis (731 aa), FASTA scores: opt: 2227, E(): 0, (55.6% identity in 710 aa overlap). Contains PS00583 pfkB family of carbohydrate kinases signature 1, probably fortuitous. Predicted to be an outer m…
gi|448814763|ref|NC_000962.3|	1190093	CGGACGCCCC.AACAGCGCCT	A	C	0	1	1	1	1	1			0	0	1	1190093	332	111	A	C	TTG	TGG	L	W	NON	Rv1067c;PE_PGRS19	PE-PGRS family protein PE_PGRS19	Rv1067c, (MTV017.20c), len: 667 aa. PE_PGRS19,Member of the Mycobacterium tuberculosis PE family, PGRS subfamily of gly-rich proteins (see Brennan & Delogu 2002). Similar to Rv3388|MTV004.46 M. tuberculosis (731 aa), FASTA scores: opt: 2227, E(): 0, (55.6% identity in 710 aa overlap). Contains PS00583 pfkB family of carbohydrate kinases signature 1, probably fortuitous. Predicted to be an outer m…
gi|448814763|ref|NC_000962.3|	1190873	TTGCCGCCGT.TACCGCCGTT	T	C	0	0	0	0	0	0			0	0	0	1190873	1276	426	T	C	AAC	GAC	N	D	NON	Rv1068c;PE_PGRS20	PE-PGRS family protein PE_PGRS20	Rv1068c, (MTV017.21c), len: 463 aa. PE_PGRS20,Member of the Mycobacterium tuberculosis PE family, PGRS subfamily of gly-rich proteins (see Brennan & Delogu 2002). Similar to AL021897|MTV017_19 Mycobacterium tuberculosis H37Rv (667 aa), FASTA scores: opt: 1875, E(): 0, (55.0% identity in 667 aa overlap).
gi|448814763|ref|NC_000962.3|	1191497	AATCCGGCCG.TTCCCCCGGC	T	A	0	1	1	1	1	1			0	0	1	1191497	652	218	T	A	ACG	TCG	T	S	NON	Rv1068c;PE_PGRS20	PE-PGRS family protein PE_PGRS20	Rv1068c, (MTV017.21c), len: 463 aa. PE_PGRS20,Member of the Mycobacterium tuberculosis PE family, PGRS subfamily of gly-rich proteins (see Brennan & Delogu 2002). Similar to AL021897|MTV017_19 Mycobacterium tuberculosis H37Rv (667 aa), FASTA scores: opt: 1875, E(): 0, (55.0% identity in 667 aa overlap).
gi|448814763|ref|NC_000962.3|	1191498	ATCCGGCCGT.TCCCCCGGCC	T	C	0	0	0	0	0	0			0	0	0	1191498	651	217	T	C	GGA	GGG	G	G	syn	Rv1068c;PE_PGRS20	PE-PGRS family protein PE_PGRS20	Rv1068c, (MTV017.21c), len: 463 aa. PE_PGRS20,Member of the Mycobacterium tuberculosis PE family, PGRS subfamily of gly-rich proteins (see Brennan & Delogu 2002). Similar to AL021897|MTV017_19 Mycobacterium tuberculosis H37Rv (667 aa), FASTA scores: opt: 1875, E(): 0, (55.0% identity in 667 aa overlap).
gi|448814763|ref|NC_000962.3|	1191741	CGCCGTTGCC.GTACAACAAC	G	A	0	1	1	1	1	1			0	0	1	1191741	408	136	G	A	TAC	TAT	Y	Y	syn	Rv1068c;PE_PGRS20	PE-PGRS family protein PE_PGRS20	Rv1068c, (MTV017.21c), len: 463 aa. PE_PGRS20,Member of the Mycobacterium tuberculosis PE family, PGRS subfamily of gly-rich proteins (see Brennan & Delogu 2002). Similar to AL021897|MTV017_19 Mycobacterium tuberculosis H37Rv (667 aa), FASTA scores: opt: 1875, E(): 0, (55.0% identity in 667 aa overlap).
gi|448814763|ref|NC_000962.3|	1197157	GGCTGACCAC.TCGCACTTTT	T	G	0	1	1	1	1	1			0	0	1	1197157			T	G
gi|448814763|ref|NC_000962.3|	1200418	GATTTCGTGG.ATAGCTGACG	A	G	0	1	1	1	1	1			0	0	1	1200418			A	G
gi|448814763|ref|NC_000962.3|	1201581	CACGACTTTC.AGGTTGCGGC	A	C	0	1	1	1	1	1			0	0	1	1201581	815	272	A	C	CAG	CCG	Q	P	NON	Rv1076;lipU	Possible lipase LipU	Rv1076, (MTV017.29), len: 297 aa. Possible lipU,lipase, very similar to several Mycobacterium tuberculosis proteins e.g. Z95390|Rv3487c|MTCY13E12.41c (277 aa), FASTA scores: opt: 1225, E(): 0, (76.0% identity in 246 aa overlap); Rv1426c, etc. Also similar to esterases and lipases of around 300 aa e.g. Q44087 esterase precursor from Acinetobacter lwoffii esterase (303), FASTA scores: opt: 427, E()…
gi|448814763|ref|NC_000962.3|	1207171	TCTCACCAGC.CGAGTGACCA	C	T	0	0	0	0	0	1			0	0	0	1207171	652	218	C	T	CGA	TGA	R	*	NON	Rv1082;mca	Mycothiol conjugate amidase Mca (mycothiol S-conjugate amidase)	Rv1082, (MTV017.35), len: 288 aa. Mca, mycothiol conjugate amidase (see citation below), equivalent to NP_302547.1|NC_002677 conserved hypothetical protein from Mycobacterium leprae (290 aa), FASTA scores: opt: 1737,E(): 0, (86.4% identity in 287 aa overlap); and similar to Q54358|X79146 lmbE protein from Streptomyces lincolnensis (270 aa). Also similar to Rv1170|MTV005.06|MSHB GlcNAc-Ins deacety…
gi|448814763|ref|NC_000962.3|	1211369	GAGGCATCGC.AGCTACGGCA	A	C	0	1	1	1	1	1			0	0	1	1211369	775	259	A	C	AGC	CGC	S	R	NON	Rv1086;	Short (C15) chain Z-isoprenyl diphosphate synthase (Z-FPP synthase) (Z-farnesyl diphosphate synthase) (Z-FPP synthetase) (Z-farnesyl diphosphate synthetase) (geranyltranstransferase) (farnesyl pyrophosphate synthetase)	Rv1086, (MTV017.39), len: 262 aa. Short (C15) chain Z-isoprenyl diphosphate synthase (see citations below),equivalent to NP_302598.1|NC_002677 possible undecaprenyl pyrophosphate synthetase from Mycobacterium leprae (262 aa), similar to many hypothetical proteins and several potential members of the upp synthase family e.g. NP_296167.1|NC_001263 undecaprenyl diphosphate synthase from Deinococcus …
gi|448814763|ref|NC_000962.3|	1214539	CCACACCAGC.GGCGTTGACG	G	C	0	0	0	0	0	0			0	0	1	1214539	27	9	G	C	GCG	GCC	A	A	syn	Rv1088;PE9	PE family protein PE9	Rv1088, (MTV017.41), len: 144 aa. PE9, Member of Mycobacterium tuberculosis PE family (see citation below),similar to many others e.g. Z96071|MTCI418B_6 Mycobacterium tuberculosis cosmid (487 aa), FASTA scores: opt: 318, E(): 7.3e-14, (60.9% identity in 87 aa overlap) - except it appears to be frameshifted around codon 84. No error to account for frameshift could be found.
gi|448814763|ref|NC_000962.3|	1215742	GGGTCAACCA.GCAGGAGATC	G	A	0	1	1	1	1	1			0	0	1	1215742	144	48	G	A	CAG	CAA	Q	Q	syn	Rv1090;celA2b	Probable cellulase CelA2b (endo-1,4-beta-glucanase) (endoglucanase) (carboxymethyl cellulase)	Rv1090, (MTV017.43), len: 151 aa. Probable celA2b,second part of cellulase (endoglucanase), similar to C-terminus of others e.g. O08468 cellulase CEL2 from Streptomyces halstedi (377 aa), FASTA scores: opt: 554,E(): 1.2e-30, (52.0% identity in 152 aa overlap); etc. Gene appears to have been inactivated by frameshift mutations but no errors could be found that would account for this. This region i…
gi|448814763|ref|NC_000962.3|	1215743	GGTCAACCAG.CAGGAGATCA	C	A	0	1	1	1	1	1			0	0	1	1215743	145	49	C	A	CAG	AAG	Q	K	NON	Rv1090;celA2b	Probable cellulase CelA2b (endo-1,4-beta-glucanase) (endoglucanase) (carboxymethyl cellulase)	Rv1090, (MTV017.43), len: 151 aa. Probable celA2b,second part of cellulase (endoglucanase), similar to C-terminus of others e.g. O08468 cellulase CEL2 from Streptomyces halstedi (377 aa), FASTA scores: opt: 554,E(): 1.2e-30, (52.0% identity in 152 aa overlap); etc. Gene appears to have been inactivated by frameshift mutations but no errors could be found that would account for this. This region i…
gi|448814763|ref|NC_000962.3|	1218115	ATGGCGGCAA.TGGCGGCAAC	T	C	0	0	0	0	0	0			0	0	0	1218115	1647	549	T	C	AAT	AAC	N	N	syn	Rv1091;PE_PGRS22	PE-PGRS family protein PE_PGRS22	Rv1091, (MTV017.44), len: 853 aa. PE_PGRS22, Member of the Mycobacterium tuberculosis PE family, PGRS subfamily of gly-rich proteins (see citation below). Similar to Rv1087|AL021897|MTV017_39 Mycobacterium tuberculosis H37Rv (767 aa), FASTA scores: opt: 2819, E(): 0, (60.0% identity in 860 aa overlap). Predicted to be an outer membrane protein (See Song et al., 2008). This region is a possible MT…
gi|448814763|ref|NC_000962.3|	1218264	ATCGGCGGGA.CCGGTGGGTC	C	T	0	0	0	0	0	0			0	0	0	1218264	1796	599	C	T	ACC	ATC	T	I	NON	Rv1091;PE_PGRS22	PE-PGRS family protein PE_PGRS22	Rv1091, (MTV017.44), len: 853 aa. PE_PGRS22, Member of the Mycobacterium tuberculosis PE family, PGRS subfamily of gly-rich proteins (see citation below). Similar to Rv1087|AL021897|MTV017_39 Mycobacterium tuberculosis H37Rv (767 aa), FASTA scores: opt: 2819, E(): 0, (60.0% identity in 860 aa overlap). Predicted to be an outer membrane protein (See Song et al., 2008). This region is a possible MT…
gi|448814763|ref|NC_000962.3|	1218286	GCGGGGCCGG.TGGCAACGCC	T	C	0	0	0	0	0	0			0	0	0	1218286	1818	606	T	C	GGT	GGC	G	G	syn	Rv1091;PE_PGRS22	PE-PGRS family protein PE_PGRS22	Rv1091, (MTV017.44), len: 853 aa. PE_PGRS22, Member of the Mycobacterium tuberculosis PE family, PGRS subfamily of gly-rich proteins (see citation below). Similar to Rv1087|AL021897|MTV017_39 Mycobacterium tuberculosis H37Rv (767 aa), FASTA scores: opt: 2819, E(): 0, (60.0% identity in 860 aa overlap). Predicted to be an outer membrane protein (See Song et al., 2008). This region is a possible MT…
gi|448814763|ref|NC_000962.3|	1218372	GCTGGCGGTA.CCGGGTTCAT	C	A	0	0	0	0	0	0			0	0	0	1218372	1904	635	C	A	ACC	AAC	T	N	NON	Rv1091;PE_PGRS22	PE-PGRS family protein PE_PGRS22	Rv1091, (MTV017.44), len: 853 aa. PE_PGRS22, Member of the Mycobacterium tuberculosis PE family, PGRS subfamily of gly-rich proteins (see citation below). Similar to Rv1087|AL021897|MTV017_39 Mycobacterium tuberculosis H37Rv (767 aa), FASTA scores: opt: 2819, E(): 0, (60.0% identity in 860 aa overlap). Predicted to be an outer membrane protein (See Song et al., 2008). This region is a possible MT…
gi|448814763|ref|NC_000962.3|	1218380	TACCGGGTTC.ATAAGCAGTG	A	C	0	0	0	0	0	0			0	0	0	1218380	1912	638	A	C	ATA	CTA	I	L	NON	Rv1091;PE_PGRS22	PE-PGRS family protein PE_PGRS22	Rv1091, (MTV017.44), len: 853 aa. PE_PGRS22, Member of the Mycobacterium tuberculosis PE family, PGRS subfamily of gly-rich proteins (see citation below). Similar to Rv1087|AL021897|MTV017_39 Mycobacterium tuberculosis H37Rv (767 aa), FASTA scores: opt: 2819, E(): 0, (60.0% identity in 860 aa overlap). Predicted to be an outer membrane protein (See Song et al., 2008). This region is a possible MT…
gi|448814763|ref|NC_000962.3|	1218384	GGGTTCATAA.GCAGTGACGG	G	C	0	0	0	0	0	0			0	0	0	1218384	1916	639	G	C	AGC	ACC	S	T	NON	Rv1091;PE_PGRS22	PE-PGRS family protein PE_PGRS22	Rv1091, (MTV017.44), len: 853 aa. PE_PGRS22, Member of the Mycobacterium tuberculosis PE family, PGRS subfamily of gly-rich proteins (see citation below). Similar to Rv1087|AL021897|MTV017_39 Mycobacterium tuberculosis H37Rv (767 aa), FASTA scores: opt: 2819, E(): 0, (60.0% identity in 860 aa overlap). Predicted to be an outer membrane protein (See Song et al., 2008). This region is a possible MT…
gi|448814763|ref|NC_000962.3|	1218401	CGGCGGTGCT.GGCGGTGATG	G	T	0	0	0	0	0	0			0	0	0	1218401	1933	645	G	T	GGC	TGC	G	C	NON	Rv1091;PE_PGRS22	PE-PGRS family protein PE_PGRS22	Rv1091, (MTV017.44), len: 853 aa. PE_PGRS22, Member of the Mycobacterium tuberculosis PE family, PGRS subfamily of gly-rich proteins (see citation below). Similar to Rv1087|AL021897|MTV017_39 Mycobacterium tuberculosis H37Rv (767 aa), FASTA scores: opt: 2819, E(): 0, (60.0% identity in 860 aa overlap). Predicted to be an outer membrane protein (See Song et al., 2008). This region is a possible MT…
gi|448814763|ref|NC_000962.3|	1218487	GTGGCCCCGG.CGGGTCTGGC	C	T	0	0	0	0	0	1			0	0	0	1218487	2019	673	C	T	GGC	GGT	G	G	syn	Rv1091;PE_PGRS22	PE-PGRS family protein PE_PGRS22	Rv1091, (MTV017.44), len: 853 aa. PE_PGRS22, Member of the Mycobacterium tuberculosis PE family, PGRS subfamily of gly-rich proteins (see citation below). Similar to Rv1087|AL021897|MTV017_39 Mycobacterium tuberculosis H37Rv (767 aa), FASTA scores: opt: 2819, E(): 0, (60.0% identity in 860 aa overlap). Predicted to be an outer membrane protein (See Song et al., 2008). This region is a possible MT…
gi|448814763|ref|NC_000962.3|	1218658	GCGCCGGCGG.GGGCGGCGGA	G	C	0	1	1	1	1	1			0	0	1	1218658	2190	730	G	C	GGG	GGC	G	G	syn	Rv1091;PE_PGRS22	PE-PGRS family protein PE_PGRS22	Rv1091, (MTV017.44), len: 853 aa. PE_PGRS22, Member of the Mycobacterium tuberculosis PE family, PGRS subfamily of gly-rich proteins (see citation below). Similar to Rv1087|AL021897|MTV017_39 Mycobacterium tuberculosis H37Rv (767 aa), FASTA scores: opt: 2819, E(): 0, (60.0% identity in 860 aa overlap). Predicted to be an outer membrane protein (See Song et al., 2008). This region is a possible MT…
gi|448814763|ref|NC_000962.3|	1218667	GGGGCGGCGG.AAAAGGCGGC	A	G	0	0	0	0	0	0			0	0	0	1218667	2199	733	A	G	GGA	GGG	G	G	syn	Rv1091;PE_PGRS22	PE-PGRS family protein PE_PGRS22	Rv1091, (MTV017.44), len: 853 aa. PE_PGRS22, Member of the Mycobacterium tuberculosis PE family, PGRS subfamily of gly-rich proteins (see citation below). Similar to Rv1087|AL021897|MTV017_39 Mycobacterium tuberculosis H37Rv (767 aa), FASTA scores: opt: 2819, E(): 0, (60.0% identity in 860 aa overlap). Predicted to be an outer membrane protein (See Song et al., 2008). This region is a possible MT…
gi|448814763|ref|NC_000962.3|	1218896	GCAGCTGATC.GGCGACGGCG	G	A	0	1	1	1	1	1			0	0	1	1218896	2428	810	G	A	GGC	AGC	G	S	NON	Rv1091;PE_PGRS22	PE-PGRS family protein PE_PGRS22	Rv1091, (MTV017.44), len: 853 aa. PE_PGRS22, Member of the Mycobacterium tuberculosis PE family, PGRS subfamily of gly-rich proteins (see citation below). Similar to Rv1087|AL021897|MTV017_39 Mycobacterium tuberculosis H37Rv (767 aa), FASTA scores: opt: 2819, E(): 0, (60.0% identity in 860 aa overlap). Predicted to be an outer membrane protein (See Song et al., 2008). This region is a possible MT…
gi|448814763|ref|NC_000962.3|	1220680	GAGAACTTCG.TACCGCGCGC	T	C	0	1	1	1	1	1			0	0	1	1220680	107	36	T	C	GTA	GCA	V	A	NON	Rv1093;glyA1	Serine hydroxymethyltransferase 1 GlyA1	Rv1093, (MTV017.46), len: 426 aa. glyA1, serine hydroxymethyltransferase 1, equivalent to AL049491|MLCB1222_16 from Mycobacterium leprae (426 aa),FASTA score: (89.9 % identity in 426 aa overlap). Also similar to many e.g. P34895|GLYA_HYPME hyphomicrobium methylovorum (434 aa), FASTA scores: opt: 1492, E(): 0,(56.8% identity in 419 aa overlap); etc. Belongs to the ShmT family. Note that previously…
gi|448814763|ref|NC_000962.3|	1222897	CACGACGGCT.GTCATGACAA	G	T	0	0	0	0	0	0			0	0	0	1222897			G	T
[truncated: 2,218 more rows]

## Sheet: Table S4
Table S4 Profile of the N6-methyl-adenine base modifications in M. tuberculosis strains exposed to drug treatment
[truncated: 5 more rows]

[truncated: 1 more sheets: Table S5]
